# Supplementary material for: RSRC2 Expression Inhibits Malignant Progression of Triple-Negative Breast Cancer by Transcriptionally Regulating SCIN Expression
Source: Cancers (Basel). 2023 Dec 19;16(1):15. doi: 10.3390/cancers16010015 (PMC10778392; doi:10.3390/cancers16010015)
Supplement: Supplementary file 1 [file cancers-16-00015-s001.zip]

Archive with 6 entries (6 files):
- Figure S4 Original Images for Blots.zip
- Supplementary Figures.pdf
- Table S1.xlsx
- Table S2.pdf
- Table S3.xlsx
- Table S4.xlsx
