# Supplementary material for: RSRC2 Expression Inhibits Malignant Progression of Triple-Negative Breast Cancer by Transcriptionally Regulating SCIN Expression
Source: Cancers (Basel). 2023 Dec 19;16(1):15. doi: 10.3390/cancers16010015 (PMC10778392; doi:10.3390/cancers16010015)
Supplement: Supplementary file 1 [file cancers-16-00015-s001.zip › Table S1.xlsx]

## Sheet: Sheet1
Table S1	SCIN ChIP primer
Primer 1
left	ccccaaagtaatgcataccac
right	tattcactcggcacgcacta
Primer 2
left	gagacatgcaggaggaaagg
right	cctttgactgtggtgaagca
Primer 3
left	tgagggcgctgtaaggttag
right	aacaaccccagggtctctct
Primer 4
left	ccctttctggttctgtcagc
right	gcagaaatgactgagggtagc
Primer 5
left	tctcgatctcctgacctcgt
right	tttttagaagaggagtgctgtttc
Primer 6
left	gccaagtgctaaatggagga
right	gcttgcagtgagcagagatg
Primer 7
left	gatgaagctccagggaatca
right	cactcttctcctgcccacat
