# Supplementary material for: RSRC2 Expression Inhibits Malignant Progression of Triple-Negative Breast Cancer by Transcriptionally Regulating SCIN Expression
Source: Cancers (Basel). 2023 Dec 19;16(1):15. doi: 10.3390/cancers16010015 (PMC10778392; doi:10.3390/cancers16010015)
Supplement: Supplementary file 1 [file cancers-16-00015-s001.zip › Table S3.xlsx]

## Sheet: comp1_D3_vs._DC_FC2P0.05
Table S3 The mRNA expression profiles of MDA-MB-231 shRSRC2 cells and control cells by Human Transcriptome Array 2.0
ProbeID	pValue(D3_vs._DC)	FC(D3_vs._DC)	log2FC(D3_vs._DC)	Regulation(D3_vs._DC)	Case_mean(D3_vs._DC)	Control_mean(D3_vs._DC)	GeneSymbol	Description	EntrezGeneID	GeneName	RefSeqAccession	EnsemblID	Sequence	GenomicCoordinates	ControlType	3-1.flag	3-2.flag	3-3.flag	C-1.flag	C-2.flag	C-3.flag	3-1.normalized	3-2.normalized	3-3.normalized	C-1.normalized	C-2.normalized	C-3.normalized
A_23_P24586	0.000726281	2.95763	1.56444	up	6.7522	5.18776	ACCS	Homo sapiens 1-aminocyclopropane-1-carboxylate synthase homolog (Arabidopsis)(non-functional) (ACCS), transcript variant 1, mRNA [NM_032592]	84680	1-aminocyclopropane-1-carboxylate synthase homolog (Arabidopsis)(non-functional)	NM_032592	ENST00000263776	AGGCCTTCGAGTGTAAAGAGCCTGGTTGGTTTCGCTTTGTCTTCTCAGACCAGGTCCACC	chr11:44105056-44105115	FALSE	Detected	Detected	Detected	Detected	Detected	Not Detected	6.7432	6.49556	7.01785	5.10622	5.33151	5.12557
A_33_P3421243	0.00304866	-2.14706	-1.10236	down	5.87331	6.97567	AFP	Homo sapiens alpha-fetoprotein (AFP), mRNA [NM_001134]	174	alpha-fetoprotein	NM_001134	ENST00000508838	GGAAGAGAAGACAAAACGAGTCTTTCATTCGGTGTGAACTTTTCTCTTTAATTTTAACTG	chr4:74321349-74321408	FALSE	Detected	Detected	Detected	Detected	Detected	Detected	6.19765	5.68997	5.73231	6.87699	7.07151	6.97852
A_33_P3267305	0.000142665	2.07561	1.05354	up	12.8403	11.7868	ANKRD52	Homo sapiens ankyrin repeat domain 52 (ANKRD52), mRNA [NM_173595]	283373	ankyrin repeat domain 52	NM_173595	ENST00000267116	ACAACTGTCGTAGTCATGGCTTTGGGATGGGTTCTGTTTATTAAAATCCTATTGCTCCTA	chr12:56631650-56631591	FALSE	Detected	Detected	Detected	Detected	Detected	Detected	12.8169	12.921	12.783	11.6687	11.8754	11.8162
A_23_P204751	0.00134432	2.23648	1.16123	up	8.38267	7.22144	ASIC1	Homo sapiens acid sensing (proton gated) ion channel 1 (ASIC1), transcript variant 1, mRNA [NM_020039]	41	acid sensing (proton gated) ion channel 1	NM_020039	ENST00000228468	TCATACCTCCCCAGAGGGAAGCAGGAATGAGGCCAAAAAGTGTGCATTGGATAGGGGAAC	chr12:50477278-50477337	FALSE	Detected	Detected	Detected	Detected	Detected	Detected	8.49178	8.20797	8.44826	7.43389	7.19586	7.03456
A_23_P217737	0.039579	3.79877	1.92553	up	4.67331	2.74778	ATP7A	Homo sapiens ATPase, Cu++ transporting, alpha polypeptide (ATP7A), transcript variant 1, mRNA [NM_000052]	538	ATPase, Cu++ transporting, alpha polypeptide	NM_000052	ENST00000343533	CACAAGCATGAGTTCTTGTTCTTCAGTTAAAAGAGCTTCTTTCACAGTGTTGATAACAAA	chrX:77305601-77305657	FALSE	Detected	Detected	Detected	Not Detected	Not Detected	Not Detected	4.52537	4.46077	5.0338	3.97383	2.18364	2.08587
A_23_P128744	0.0295799	2.8543	1.51314	up	5.5848	4.07166	BDKRB1	Homo sapiens bradykinin receptor B1 (BDKRB1), mRNA [NM_000710]	623	bradykinin receptor B1	NM_000710	ENST00000611804	CCCCTAAAAGTCTTGCTCCAATATCTTCATCCCATAGGAAAGAAATCTTCCAACTTTTCT	chr14:96731011-96731070	FALSE	Detected	Detected	Detected	Detected	Not Detected	Not Detected	5.7459	5.37499	5.6335	4.89853	3.38082	3.93563
A_23_P26024	0.00625255	2.14897	1.10364	up	6.85845	5.75481	C15orf48	Homo sapiens chromosome 15 open reading frame 48 (C15orf48), transcript variant 2, mRNA [NM_032413]	84419	chromosome 15 open reading frame 48	NM_032413	ENST00000396650	AGTGTGCGGAAATGCTTCTGCTACATTTTTAGGGTTTGTCTACATTTTTTGGGCTCTGGA	chr15:45725295-45725354	FALSE	Detected	Detected	Detected	Detected	Detected	Detected	7.17151	6.46054	6.94332	5.73988	5.77267	5.75189
A_24_P842006	0.00588278	3.77988	1.91834	up	6.62042	4.70208	C16orf93	Homo sapiens chromosome 16 open reading frame 93 (C16orf93), transcript variant 1, mRNA [NM_001014979]	90835	chromosome 16 open reading frame 93	NM_001014979	ENST00000544643	TCTATAAATACGTCTTCACACCCCAGGTGCGGCTGGATCTGTCTTTGACTTACATGGGGC	chr16:30770688-30770535	FALSE	Detected	Detected	Detected	Detected	Not Detected	Not Detected	6.9322	6.34363	6.58543	5.33115	4.42356	4.35154
A_21_P0000132	0.030306	2.13187	1.09212	up	4.93158	3.83945	C16orf93	Homo sapiens chromosome 16 open reading frame 93 (C16orf93), transcript variant 2, mRNA [NM_001195620]	90835	chromosome 16 open reading frame 93	NM_001195620		GCTTCCTTATCTAGAAATTAAGGATACAGCACACATTTTACAGGACTGTTCTGAGAAATA	chr16:30771449-30771390	FALSE	Detected	Detected	Detected	Detected	Not Detected	Not Detected	4.65919	4.92543	5.21011	4.39005	3.39699	3.73132
A_21_P0000177	0.00607113	2.01027	1.00739	up	9.90876	8.90138	C19orf83	chromosome 19 open reading frame 83 [Source:HGNC Symbol;Acc:HGNC:48331] [ENST00000591087]	100287177	chromosome 19 open reading frame 83		ENST00000591087	TTTTCTAAGAGTCTGTGAACCCAGGAGCCTCTCGCTCTGGCTTTAAGATGCTATGACTAA	chr19:46145874-46145933	FALSE	Detected	Detected	Detected	Detected	Detected	Detected	10.1393	9.79495	9.79207	9.19275	8.68714	8.82424
A_23_P158053	0.00451768	2.13167	1.09199	up	10.1031	9.01112	C9orf16	Homo sapiens chromosome 9 open reading frame 16 (C9orf16), mRNA [NM_024112]	79095	chromosome 9 open reading frame 16	NM_024112	ENST00000372994	GGGAAGCAGAATACGCTGCCATCAACTCCATGCTGGACCAGATCAACTCCTGTCTGGACC	chr9:130922757-130925772	FALSE	Detected	Detected	Detected	Detected	Detected	Detected	10.4349	9.98244	9.89196	9.18739	8.92919	8.91679
A_23_P501933	0.0102784	2.14557	1.10136	up	4.9564	3.85504	CACNG6	Homo sapiens calcium channel, voltage-dependent, gamma subunit 6 (CACNG6), transcript variant 1, mRNA [NM_145814]	59285	calcium channel, voltage-dependent, gamma subunit 6	NM_145814	ENST00000352529	GGATCGATTCACTTGCCGGGAGAGACTTTTTACAACTCATCTGCAGCTCCGGGTGCGGTT	chr19:54515795-54515854	FALSE	Detected	Detected	Detected	Not Detected	Not Detected	Not Detected	5.15058	4.54926	5.16936	4.03906	3.60617	3.91989
A_23_P17065	0.0141089	5.75294	2.5243	up	5.98014	3.45584	CCL20	Homo sapiens chemokine (C-C motif) ligand 20 (CCL20), transcript variant 1, mRNA [NM_004591]	6364	chemokine (C-C motif) ligand 20	NM_004591	ENST00000473642	GTAAAAAAGTCAAGAACATGTAAAAACTGTGGCTTTTCTGGAATGGAATTGGACATAGCC	chr2:228681100-228681836	FALSE	Detected	Detected	Detected	Not Detected	Not Detected	Not Detected	6.09502	5.16089	6.6845	3.89082	2.62942	3.84727
A_33_P3241269	0.00144942	3.85673	1.94738	up	12.4963	10.5489	CES1	Homo sapiens carboxylesterase 1 (CES1), transcript variant 1, mRNA [NM_001025195]	1066	carboxylesterase 1	NM_001025195	ENST00000421606	AGGAGCAAGTTTTGTATTTGTGACCTCAGCTTTGGGAATAAAGGATCTTTTGAAGGCCAA	chr16:55836823-55836764	FALSE	Detected	Detected	Detected	Detected	Detected	Detected	12.6398	12.572	12.277	10.988	10.3972	10.2615
A_21_P0011496	0.00146084	3.29074	1.71841	up	9.05471	7.3363	CES1	Homo sapiens carboxylesterase 1 (CES1), transcript variant 1, mRNA [NM_001025195]	1066	carboxylesterase 1	NM_001025195	ENST00000566467	CTTTAAAAGAGGGTGCCTCAGAAGAGGAGATCAGACTTAGCAAGATGGTGATGAAATTCT	chr16:55840252-55837463	FALSE	Detected	Detected	Detected	Detected	Detected	Detected	9.22369	9.08472	8.85572	7.71716	7.09625	7.19547
A_32_P209230	0.00561247	2.23066	1.15747	up	10.7186	9.56113	CITED4	Homo sapiens Cbp/p300-interacting transactivator, with Glu/Asp-rich carboxy-terminal domain, 4 (CITED4), mRNA [NM_133467]	163732	Cbp/p300-interacting transactivator, with Glu/Asp-rich carboxy-terminal domain, 4	NM_133467	ENST00000372638	ACAGCCCGAACCCGTGGAGCAATGCCCTGTCTGGCCTCCAAAACCAAAATAAAACTGGGT	chr1:41326794-41326735	FALSE	Detected	Detected	Detected	Detected	Detected	Detected	10.878	10.4633	10.8145	9.89438	9.45437	9.33463
A_33_P3775848	0.00156959	2.105	1.07382	up	5.53167	4.45785	CLIC2	Homo sapiens chloride intracellular channel 2 (CLIC2), mRNA [NM_001289]	1193	chloride intracellular channel 2	NM_001289	ENST00000369449	CACCTCATGGTCAGAGATGAGAATGTAGCCTTTGTGACCAGATTATATTATTTTTAAATG	chrX:154506625-154506566	FALSE	Detected	Detected	Detected	Detected	Not Detected	Not Detected	5.66984	5.43436	5.49081	4.6142	4.21944	4.53992
A_33_P3350493	0.0057816	2.02549	1.01827	up	10.7838	9.76552	CLPSL2	Homo sapiens colipase-like 2 (CLPSL2), transcript variant 1, mRNA [NM_001286550]	389383	colipase-like 2	NM_001286550	ENST00000481904	CCCTGGTTGCCACCAACTTGCTCCAAATCCAGCTCCTGAGACATTAAAGTCACTTCCTGT	chr6:35747269-35747328	FALSE	Detected	Detected	Detected	Detected	Detected	Detected	11.1485	10.6437	10.5591	9.84323	9.76569	9.68764
A_33_P3403549	0.00236635	-2.00989	-1.00712	down	5.44513	6.45225	CNEP1R1	Homo sapiens CTD nuclear envelope phosphatase 1 regulatory subunit 1 (CNEP1R1), transcript variant 1, mRNA [NM_153261]	255919	CTD nuclear envelope phosphatase 1 regulatory subunit 1	NM_153261	ENST00000565457	GATGTTTTGAGAGACACTTTTTGTTAAACCAGATATTGAACTCCAGCAACTATTGTGGTT	chr16:50069927-50069986	FALSE	Detected	Detected	Detected	Detected	Detected	Detected	5.20577	5.49839	5.63123	6.30188	6.54611	6.50876
A_23_P133408	0.010061	2.26996	1.18267	up	12.0513	10.8687	CSF2	Homo sapiens colony stimulating factor 2 (granulocyte-macrophage) (CSF2), mRNA [NM_000758]	1437	colony stimulating factor 2 (granulocyte-macrophage)	NM_000758	ENST00000296871	AACCCAGATTATCACCTTTGAAAGTTTCAAAGAGAACCTGAAGGACTTTCTGCTTGTCAT	chr5:131411452-131411511	FALSE	Detected	Detected	Detected	Detected	Detected	Detected	11.9739	11.8098	12.3702	10.4761	11.0728	11.0571
A_33_P3222424	0.00251675	3.58162	1.84061	up	7.58613	5.74552	CSF3	Homo sapiens colony stimulating factor 3 (granulocyte) (CSF3), transcript variant 1, mRNA [NM_000759]	1440	colony stimulating factor 3 (granulocyte)	NM_000759	ENST00000394148	ATATTTATGTCTATTTAAGCCTCATATTTAAAGACAGGGAAGAGCAGAACGGAGCCCCAG	chr17:38173251-38173310	FALSE	Detected	Detected	Detected	Detected	Detected	Detected	7.79333	7.06124	7.90381	5.61082	5.81856	5.80717
A_23_P501754	0.00300518	3.93453	1.97619	up	11.2402	9.26397	CSF3	Homo sapiens colony stimulating factor 3 (granulocyte) (CSF3), transcript variant 1, mRNA [NM_000759]	1440	colony stimulating factor 3 (granulocyte)	NM_000759	ENST00000579852	GGGTCCCACGAATTTGCTGGGGAATCTCGTTTTTCTTCTTAAGACTTTTGGGACATGGTT	chr17:38173710-38173769	FALSE	Detected	Detected	Detected	Detected	Detected	Detected	11.4696	10.7127	11.5381	9.27454	8.98792	9.52946
A_23_P111888	0.0138351	2.06005	1.04268	up	5.17125	4.12858	CTHRC1	Homo sapiens collagen triple helix repeat containing 1 (CTHRC1), transcript variant 1, mRNA [NM_138455]	115908	collagen triple helix repeat containing 1	NM_138455	ENST00000520337	CAAAGATGCGTTCAAATAGTGCTCTAAGAGTTTTGTTCAGTGGCTCACTTCGGCTAAAAT	chr8:104390268-104390327	FALSE	Detected	Detected	Detected	Detected	Not Detected	Not Detected	5.3253	4.84233	5.34613	4.23702	3.76462	4.38409
A_23_P24433	0.0136067	2.14623	1.1018	up	5.97043	4.86863	CTSF	Homo sapiens cathepsin F (CTSF), mRNA [NM_003793]	8722	cathepsin F	NM_003793	ENST00000527141	CCTCTCCATGTCCAGGAAACTTGTAACCACCCTTTTCTAACAGCAATAAAGAGGTGTCCT	chr11:66331002-66330943	FALSE	Detected	Detected	Detected	Detected	Detected	Not Detected	6.22947	5.70907	5.97275	4.46909	5.20343	4.93337
A_23_P57268	0.0471633	2.6695	1.41657	up	5.39996	3.98339	CXADR	Homo sapiens coxsackie virus and adenovirus receptor (CXADR), transcript variant 1, mRNA [NM_001338]	1525	coxsackie virus and adenovirus receptor	NM_001338	ENST00000284878	GTGAACTTACTTGCATACCAAGTTGATACTTGAATAACCATCTGAAAGTGGTACTTGATC	chr21:18938329-18938388	FALSE	Detected	Detected	Detected	Detected	Not Detected	Not Detected	4.72871	5.5287	5.94246	4.68112	3.69618	3.57287
A_33_P3330264	0.00114732	2.53316	1.34094	up	10.3344	8.9935	CXCL1	Homo sapiens chemokine (C-X-C motif) ligand 1 (melanoma growth stimulating activity, alpha) (CXCL1), transcript variant 1, mRNA [NM_001511]	2919	chemokine (C-X-C motif) ligand 1 (melanoma growth stimulating activity, alpha)	NM_001511	ENST00000395761	AAGCTTGCCTCAATCCTGCATCCCCCATAGTTAAGAAAATCATCGAAAAGATGCTGAACA	chr4:74735646-74735705	FALSE	Detected	Detected	Detected	Detected	Detected	Detected	10.1518	10.1988	10.6527	8.99652	8.95151	9.03248
A_23_P7144	0.00113856	2.62922	1.39463	up	13.8023	12.4077	CXCL1	Homo sapiens chemokine (C-X-C motif) ligand 1 (melanoma growth stimulating activity, alpha) (CXCL1), transcript variant 1, mRNA [NM_001511]	2919	chemokine (C-X-C motif) ligand 1 (melanoma growth stimulating activity, alpha)	NM_001511	ENST00000395761	CATACTGCCTTGTTTAATGGTAGTTTTACAGTGTTTCTGGCTTAGAACAAAGGGGCTTAA	chr4:74736850-74736909	FALSE	Detected	Detected	Detected	Detected	Detected	Detected	13.533	13.7985	14.0754	12.2988	12.4199	12.5043
A_24_P257416	0.00249542	2.41341	1.27107	up	10.1325	8.86147	CXCL2	Homo sapiens chemokine (C-X-C motif) ligand 2 (CXCL2), mRNA [NM_002089]	2920	chemokine (C-X-C motif) ligand 2	NM_002089	ENST00000510048	AGCCACACTCAAGAATGGGCAGAAAGCTTGTCTCAACCCCGCATCGCCCATGGTTAAGAA	chr4:74964401-74964342	FALSE	Detected	Detected	Detected	Detected	Detected	Detected	9.95416	9.94316	10.5003	8.79	8.87046	8.92394
A_23_P315364	0.00116859	2.3545	1.23542	up	12.2454	11.01	CXCL2	Homo sapiens chemokine (C-X-C motif) ligand 2 (CXCL2), mRNA [NM_002089]	2920	chemokine (C-X-C motif) ligand 2	NM_002089	ENST00000508487	CAATGTGACGGCAGGGAAATGTATGTGTGTCTATTTTGTAACTGTAAAGATGAATGTCAG	chr4:74963044-74962985	FALSE	Detected	Detected	Detected	Detected	Detected	Detected	12.1257	12.084	12.5266	10.9171	11.0282	11.0847
A_32_P87013	0.00162711	2.13395	1.09353	up	9.03168	7.93816	CXCL8	Homo sapiens chemokine (C-X-C motif) ligand 8 (CXCL8), mRNA [NM_000584]	3576	chemokine (C-X-C motif) ligand 8	NM_000584	ENST00000307407	TAGATTCTTATAATATTATTTAAATGACTGCATTTTTAAATACAAGGCTTTATATTTTTA	chr4:74609265-74609324	FALSE	Detected	Detected	Detected	Detected	Detected	Detected	9.2393	8.76594	9.08981	8.00937	7.89092	7.91417
A_23_P2181	0.00532902	8.58655	3.10208	up	6.29984	3.19776	CYB5R2	Homo sapiens cytochrome b5 reductase 2 (CYB5R2), transcript variant 2, mRNA [NM_016229]	51700	cytochrome b5 reductase 2	NM_016229	ENST00000526084	CTTGCTTGGAGGCTGGCAAGAGCTCCATTTCAGTATCTTTCTCCGTGGTTTTGTGAAATA	chr11:7686411-7686352	FALSE	Detected	Detected	Detected	Not Detected	Not Detected	Not Detected	6.32407	6.14039	6.43506	3.90906	2.09859	3.58562
A_23_P163402	0.00031863	2.1185	1.08304	up	7.51885	6.4358	CYP1A1	Homo sapiens cytochrome P450, family 1, subfamily A, polypeptide 1 (CYP1A1), mRNA [NM_000499]	1543	cytochrome P450, family 1, subfamily A, polypeptide 1	NM_000499	ENST00000567032	GGTAAAACAGGGCCACATAGATGCTGATGGAGCCTTCCCAAGTTGTGCTTGAGCCAGGAG	chr15:75012621-75012562	FALSE	Detected	Detected	Detected	Detected	Detected	Detected	7.34969	7.62991	7.57694	6.48128	6.36239	6.46374
A_21_P0014400	0.00174004	3.0738	1.62003	up	5.77276	4.15273	DBNDD2	Homo sapiens cDNA FLJ40696 fis, clone THYMU2025325. [AK098015]	55861	dysbindin (dystrobrevin binding protein 1) domain containing 2			CTCTCTGAGATACTTCTGCCTTGGGGTCACTGGATCATTCATTCGACAAACATCCGCGAG	chr20:44034302-44034243	FALSE	Detected	Detected	Detected	Detected	Not Detected	Not Detected	5.44778	5.99936	5.87113	4.38735	3.90309	4.16777
A_33_P3294449	0.0106295	2.2107	1.1445	up	5.23993	4.09542	DCAF6	Homo sapiens DDB1 and CUL4 associated factor 6 (DCAF6), transcript variant 2, mRNA [NM_001017977]	55827	DDB1 and CUL4 associated factor 6	NM_001017977	ENST00000470721	ATTCTACTCCTTTGCTATCTTCTCCAGACAGTGAACAAAGGCAGTCTGTTGAGGCATCTG	chr1:167973948-167974007	FALSE	Detected	Detected	Detected	Not Detected	Not Detected	Not Detected	5.36589	4.81159	5.5423	4.00999	4.34108	3.9352
A_33_P3321130	0.00388028	2.28164	1.19007	up	7.48904	6.29897	DENND3	DENN/MADD domain containing 3 [Source:HGNC Symbol;Acc:HGNC:29134] [ENST00000520482]	22898	DENN/MADD domain containing 3		ENST00000520482	CCACACCTGCTTTTCCAGACTTCCTTCTAGAATTCCAAAGAAATGTAAATAAATATAAGG	chr8:142186290-142186349	FALSE	Detected	Detected	Detected	Detected	Detected	Detected	7.55228	7.21844	7.6964	6.02163	6.42395	6.45133
A_23_P48747	2.08895e-05	2.61534	1.387	up	11.0135	9.62646	DHRS1	Homo sapiens dehydrogenase/reductase (SDR family) member 1 (DHRS1), transcript variant 2, mRNA [NM_138452]	115817	dehydrogenase/reductase (SDR family) member 1	NM_138452	ENST00000558340	TTGGCAACAGATCCCAATATCCTGAGCCTGAGTGGTAAGGTGCTGCCATCCTGTGACCTT	chr14:24760771-24760376	FALSE	Detected	Detected	Detected	Detected	Detected	Detected	11.0421	10.9365	11.0619	9.71652	9.56693	9.59594
A_23_P7896	0.0334777	2.05041	1.03591	up	5.46993	4.43402	DUSP22	Homo sapiens dual specificity phosphatase 22 (DUSP22), transcript variant 2, mRNA [NM_020185]	56940	dual specificity phosphatase 22	NM_020185	ENST00000603290	TCACCATCTCAAAACCTGACAAGACATTTCAAAGAAAGTATTAAATTCATTCACGAGTGC	chr6:335147-345896	FALSE	Detected	Detected	Detected	Detected	Not Detected	Not Detected	5.38907	5.33299	5.68773	5.02064	4.29413	3.98729
A_32_P181020	0.000502268	2.79049	1.48052	up	9.02532	7.54481	DXO	Homo sapiens decapping exoribonuclease (DXO), mRNA [NM_005510]	1797	decapping exoribonuclease	NM_005510	ENST00000474587	CTTCCTTAGCTTTGCCCAGAGCACGGTTGTCCAGGATGACCCCAGGCTCGTTCATCTCTT	chr6:31937930-31937787	FALSE	Detected	Detected	Detected	Detected	Detected	Detected	9.15503	9.03702	8.88391	7.77509	7.49131	7.36802
A_23_P104188	0.0134563	2.31416	1.21049	up	6.82982	5.61933	ELF3	Homo sapiens E74-like factor 3 (ets domain transcription factor, epithelial-specific ) (ELF3), transcript variant 1, mRNA [NM_004433]	1999	E74-like factor 3 (ets domain transcription factor, epithelial-specific )	NM_004433	ENST00000475698	AGGTTCTCCAGAGTCGGAACTGAGGGTTGGAACTATACCCGGGACCAAACTCACGGACCA	chr1:201984429-201984488	FALSE	Detected	Detected	Detected	Detected	Detected	Detected	6.58293	6.58921	7.31732	5.31803	5.78647	5.7535
A_19_P00322687	0.012971	-2.23914	-1.16294	down	7.73915	8.90209	ERVMER34-1	Homo sapiens endogenous retrovirus group MER34, member 1 (ERVMER34-1), transcript variant 2, mRNA [NM_001242690]	100288413	endogenous retrovirus group MER34, member 1	NM_001242690	ENST00000443173	AAAGCGCAGGTATGTTCCTAGTCTTGAGCGGGAGAAAATCACCCAGCTCGGAGCACCTGG	chr4:53617789-53617730	FALSE	Detected	Detected	Detected	Detected	Detected	Detected	8.17681	7.69749	7.34315	9.10337	8.933	8.6699
A_33_P3360972	0.00642183	2.13383	1.09345	up	5.86806	4.77461	EXOC3L4	Homo sapiens exocyst complex component 3-like 4 (EXOC3L4), mRNA [NM_001077594]	91828	exocyst complex component 3-like 4	NM_001077594	ENST00000559693	CAGCTTCACCCTCCAGTCTGAAAGTGAAGAGCAGAGTATTTATTTAAAAAATAAATGTGA	chr14:103576830-103576889	FALSE	Detected	Detected	Detected	Detected	Detected	Not Detected	5.94122	5.62062	6.04233	5.10117	4.66716	4.5555
A_33_P3222630	0.0352817	2.83354	1.50261	up	5.6516	4.149	FBXO43	Homo sapiens F-box protein 43 (FBXO43), transcript variant 2, mRNA [NM_001029860]	286151	F-box protein 43	NM_001029860	ENST00000517806	CTCTGAAGAGACTAAATATAGAACTCCCCCATGCAGTGTTCTATTTATCTGACTTAAAAT	chr8:101146035-101145976	FALSE	Detected	Detected	Detected	Detected	Not Detected	Not Detected	5.21765	5.68018	6.05698	4.87231	4.13881	3.43587
A_21_P0002674	0.000964362	3.6002	1.84808	up	4.84447	2.99639	FLJ42351	Homo sapiens uncharacterized LOC400999 (FLJ42351), long non-coding RNA [NR_033871]	400999	uncharacterized LOC400999	NR_033871	ENST00000457336	AAGTACTGAGCCTGTATTTTGAGCTGCATCAAACCCTGTTGGAATAAAAAAGGACATTTC	chr2:113399669-113399510	FALSE	Detected	Detected	Detected	Not Detected	Not Detected	Not Detected	4.90795	4.73056	4.89491	3.11395	3.27743	2.59781
A_23_P212696	0.00589547	2.49182	1.3172	up	11.5389	10.2218	FSTL1	Homo sapiens follistatin-like 1 (FSTL1), mRNA [NM_007085]	11167	follistatin-like 1	NM_007085	ENST00000295633	CTTAGCCTGCAGGCTTCCTTGGGCTTTCTCTGTGTGTGTAGTTTTGTAAACACTATAGCA	chr3:120113491-120113432	FALSE	Detected	Detected	Detected	Detected	Detected	Detected	11.1574	11.5185	11.941	10.0293	10.3387	10.2972
A_21_P0014365	0.00181457	2.24512	1.16679	up	10.0203	8.85348	GACAT2	Homo sapiens gastric cancer associated transcript 2 (non-protein coding) (GACAT2), long non-coding RNA [NR_120598]	100287082	gastric cancer associated transcript 2 (non-protein coding)	NR_120598		GAACCATGGATTTACAGAAGGTTCCATAGCAGCAAATAACAGTGCTTATGAAATAAACAT	chr18:8695924-8695865	FALSE	Detected	Detected	Detected	Detected	Detected	Detected	9.8647	10.0331	10.163	9.1113	8.6684	8.78073
A_24_P228796	0.0151468	3.53159	1.82032	up	4.33676	2.51645	GAGE7	Homo sapiens G antigen 7 (GAGE7), mRNA [NM_021123]	2579	G antigen 7	NM_021123	ENST00000621907	GTGGAACCAGCAACACCTGAAGAAGGGGAACCAGCAACTCAACGTCAGGATCCTGCAGCT	chrX:49218341-49218400	FALSE	Detected	Detected	Detected	Not Detected	Not Detected	Not Detected	4.50685	4.23391	4.26953	2.08466	3.39299	2.07169
A_23_P16523	0.000620524	4.18243	2.06434	up	15.502	13.4377	GDF15	Homo sapiens growth differentiation factor 15 (GDF15), mRNA [NM_004864]	9518	growth differentiation factor 15	NM_004864	ENST00000252809	TATTGGGGTGACCTTCTTGGGGACTCGGGGGCTGGTCTGATGGAACTGTGTATTTATTTA	chr19:18499890-18499949	FALSE	Detected	Detected	Detected	Detected	Detected	Detected	15.5696	15.1095	15.8269	13.4254	13.3955	13.4921
A_23_P167129	0.00901958	-2.4382	-1.28581	down	5.04026	6.32608	HHIP	Homo sapiens hedgehog interacting protein (HHIP), mRNA [NM_022475]	64399	hedgehog interacting protein	NM_022475	ENST00000503090	AGCATGTCGTCATGGAGGTGTCTGTGTTAGACCGAACAAGTGCCTCTGTAAAAAAGGATA	chr4:145658929-145658988	FALSE	Detected	Detected	Detected	Detected	Detected	Detected	4.65162	5.04741	5.42175	6.02222	6.53237	6.42363
A_22_P00015031	0.0116793	4.92256	2.29941	up	5.00827	2.70887	HOXC-AS3	Homo sapiens HOXC cluster antisense RNA 3 (HOXC-AS3), long non-coding RNA [NR_047506]	100874365	HOXC cluster antisense RNA 3	NR_047506		GGGAGCATGTTTGAAAGAAGACAGACCAGTCTATTTTTGTGGTTGTTTTTAAATAAAAGG	chr12:54377801-54377742	FALSE	Detected	Detected	Detected	Not Detected	Not Detected	Not Detected	5.09925	4.93811	4.98747	3.74846	2.22693	2.1512
A_33_P3276364	0.00988125	3.34902	1.74374	up	4.86878	3.12505	HSD17B7	hydroxysteroid (17-beta) dehydrogenase 7 [Source:HGNC Symbol;Acc:HGNC:5215] [ENST00000485405]	51478	hydroxysteroid (17-beta) dehydrogenase 7		ENST00000485405	ATTTGCCTTGTTTATTGTGAGCATGGAATACTTCTGGAAGCTTTCCTAGTAGATTTTTCT	chr1:162767838-162767897	FALSE	Detected	Detected	Detected	Not Detected	Not Detected	Not Detected	4.70178	4.61436	5.29021	3.65016	3.15481	2.57017
A_24_P307580	0.0415114	2.66439	1.41381	up	6.21091	4.79711	HTATIP2	Homo sapiens HIV-1 Tat interactive protein 2, 30kDa (HTATIP2), transcript variant 5, mRNA [NM_001098523]	10553	HIV-1 Tat interactive protein 2, 30kDa	NM_001098523	ENST00000532505	TGGTATCCTTTTAATAGTACTGATAAGTTCGTCTTTCAAAGTTAATCCTTGAGTTCAGGC	chr11:20388976-20389034	FALSE	Detected	Detected	Detected	Detected	Detected	Not Detected	6.00852	6.17059	6.45362	5.38824	5.11072	3.89236
A_23_P153320	0.00646106	2.36643	1.24271	up	9.56914	8.32643	ICAM1	Homo sapiens intercellular adhesion molecule 1 (ICAM1), mRNA [NM_000201]	3383	intercellular adhesion molecule 1	NM_000201	ENST00000264832	GAAATACTGAAACTTGCTGCCTATTGGGTATGCTGAGGCCCACAGACTTACAGAAGAAGT	chr19:10396298-10396358	FALSE	Detected	Detected	Detected	Detected	Detected	Detected	9.6479	9.18325	9.87626	8.10004	8.35378	8.52546
A_23_P79518	0.00558385	4.9539	2.30856	up	10.1371	7.82854	IL1B	Homo sapiens interleukin 1, beta (IL1B), mRNA [NM_000576]	3553	interleukin 1, beta	NM_000576	ENST00000263341	GGAATCAATTCAATTTGGACTGGTGTGCTCTCTTTAAATCAAGTCCTTTAATTAAGACTG	chr2:113587488-113587429	FALSE	Detected	Detected	Detected	Detected	Detected	Detected	10.556	9.30943	10.5459	7.78073	7.68826	8.01662
A_24_P203000	0.000473117	3.10646	1.63527	up	6.30488	4.6696	IL2RB	Homo sapiens interleukin 2 receptor, beta (IL2RB), mRNA [NM_000878]	3560	interleukin 2 receptor, beta	NM_000878	ENST00000216223	TTGAGGTTGTCTGAGTCTTGGGTCTATGCCTTGAAAAAAGCTGAATTATTGGACAGTCTC	chr22:37522340-37522281	FALSE	Detected	Detected	Detected	Detected	Detected	Not Detected	6.12879	6.24137	6.54447	4.79644	4.72913	4.48324
A_23_P71037	0.0109099	2.59605	1.37632	up	10.3401	8.96373	IL6	Homo sapiens interleukin 6 (IL6), mRNA [NM_000600]	3569	interleukin 6	NM_000600	ENST00000485300	ATTGTTGTTGTTAATGGGCATTCCTTCTTCTGGTCAGAAACCTGTCCACTGGGCACAGAA	chr7:22771207-22771266	FALSE	Detected	Detected	Detected	Detected	Detected	Detected	10.4013	9.8136	10.8053	8.76701	8.9969	9.12728
A_33_P3253234	0.0143454	2.07392	1.05236	up	8.30236	7.25	IQSEC2	Homo sapiens IQ motif and Sec7 domain 2 (IQSEC2), transcript variant 3, mRNA [NM_001243197]	23096	IQ motif and Sec7 domain 2	NM_001243197		TCAGAGTGCGTGTTGCTGTGTACAAAGGAATTTCCATCAATAAAAGCTGATCTCTTCTCT	chrX:53295566-53295507	FALSE	Detected	Detected	Detected	Detected	Detected	Detected	8.80746	8.05874	8.04089	7.21194	7.30197	7.23611
A_33_P3344951	0.00832961	2.02379	1.01706	up	7.87779	6.86073	JMJD7	Homo sapiens jumonji domain containing 7 (JMJD7), mRNA [NM_001114632]	100137047	jumonji domain containing 7	NM_001114632	ENST00000478178	TTTCTGGTATGACATGGAATACGACCTCAAGTATAGTTACTTCCAGCTGCTCGACTCCCT	chr15:42129270-42129329	FALSE	Detected	Detected	Detected	Detected	Detected	Detected	8.07206	7.82755	7.73375	7.2264	6.64562	6.71016
A_24_P328524	0.0487452	3.18787	1.67259	up	4.82379	3.1512	KALRN	Homo sapiens kalirin, RhoGEF kinase (KALRN), transcript variant 2, mRNA [NM_003947]	8997	kalirin, RhoGEF kinase	NM_003947	ENST00000240874	TTGCATGACTGAGAATTGCTGCTGTCTTTTTTCCGTATGTCACTTTCTTGAATGTGTTCT	chr3:124238618-124238677	FALSE	Detected	Detected	Detected	Not Detected	Not Detected	Not Detected	4.40759	5.17482	4.88897	3.95387	3.4101	2.08961
A_23_P395075	0.0204188	2.97526	1.57302	up	6.30822	4.7352	KDM3A	Homo sapiens lysine (K)-specific demethylase 3A (KDM3A), transcript variant 1, mRNA [NM_018433]	55818	lysine (K)-specific demethylase 3A	NM_018433	ENST00000542128	TCATACCAATCACGAAGATAAATTACAGGGTGAAGAATGTTATCTACCATGCAGTGAAAG	chr2:86718371-86719192	FALSE	Detected	Detected	Detected	Detected	Not Detected	Not Detected	6.79861	5.73191	6.39414	4.52138	4.38251	5.30171
A_23_P86100	0.00587389	2.40781	1.26772	up	7.94913	6.68141	KLHDC9	Homo sapiens kelch domain containing 9 (KLHDC9), transcript variant 2, mRNA [NM_001007255]	126823	kelch domain containing 9	NM_001007255	ENST00000469647	AAGCCTCGTTTTGTTTTGCTTTGTTGCAAACCTATAAAGCGTTATCACCAGAGCTATCTG	chr1:161070036-161070095	FALSE	Detected	Detected	Detected	Detected	Detected	Detected	8.25315	7.81694	7.7773	6.89433	6.3209	6.82901
A_23_P218058	0.0381183	2.64792	1.40486	up	5.23591	3.83105	KLRC4	Homo sapiens killer cell lectin-like receptor subfamily C, member 4 (KLRC4), mRNA [NM_013431]	8302	killer cell lectin-like receptor subfamily C, member 4	NM_013431	ENST00000309384	AGAGTTTGCTGGCCTGTGCTTCGAAGAACTCTGATCTGCTTTCTATAGATAATGAGGAAG	chr12:10560299-10560240	FALSE	Detected	Detected	Detected	Not Detected	Not Detected	Not Detected	5.20307	4.94188	5.56278	3.88558	3.07024	4.53732
A_23_P311885	0.0463667	2.41676	1.27307	up	6.20965	4.93658	L3MBTL3	Homo sapiens l(3)mbt-like 3 (Drosophila) (L3MBTL3), transcript variant 1, mRNA [NM_032438]	84456	l(3)mbt-like 3 (Drosophila)	NM_032438	ENST00000368136	CGTTTTGGAAGGATTCCTTTTTCTGTAGAATACTTTGCCTCGATATATAAGCATACAGAT	chr6:130462056-130462115	FALSE	Detected	Detected	Detected	Detected	Detected	Not Detected	7.0737	5.65399	5.90127	4.76879	4.97563	5.0653
A_23_P209129	0.0043207	2.13583	1.0948	up	5.82599	4.73119	LAIR2	Homo sapiens leukocyte-associated immunoglobulin-like receptor 2 (LAIR2), transcript variant 1, mRNA [NM_002288]	3904	leukocyte-associated immunoglobulin-like receptor 2	NM_002288	ENST00000301202	ACTTCAATGGGGAGAAATAATTAGAATGAGCAATAGAAATGCACAGATGCCTATACATAC	chr19:55021809-55021868	FALSE	Detected	Detected	Detected	Detected	Detected	Not Detected	5.63571	5.68137	6.16088	4.57944	4.87024	4.74388
A_21_P0011592	0.0148746	2.95678	1.56403	up	4.31121	2.74719	LINC00910	Homo sapiens long intergenic non-protein coding RNA 910 (LINC00910), transcript variant 2, long non-coding RNA [NR_027412]	100130581	long intergenic non-protein coding RNA 910	NR_027412	ENST00000587874	AACAAAGGTGCATGGATTTCAGAGTCTGATTGGCCTACAACAGCATTTGGCTTGTGGAGA	chr17:41455129-41455070	FALSE	Detected	Detected	Detected	Not Detected	Not Detected	Not Detected	4.59267	3.86318	4.47779	3.19968	2.88083	2.16104
A_32_P55840	0.0257118	3.30172	1.72322	up	5.08626	3.36305	LINC01556	Homo sapiens long intergenic non-protein coding RNA 1556 (LINC01556), long non-coding RNA [NR_103538]	729583	long intergenic non-protein coding RNA 1556	NR_103538	ENST00000377186	TTCGCAAAGTCCAGACTCAATTGCCTTCGCAGCCCTTAAAGTTTCCTTAGGAAGGTCTGT	chr6:28912099-28912158	FALSE	Detected	Detected	Detected	Not Detected	Not Detected	Not Detected	5.27367	4.94253	5.04259	4.17841	2.49197	3.41876
A_21_P0014077	0.000296228	2.33374	1.22264	up	8.60745	7.3848	LOC100505666	Homo sapiens uncharacterized LOC100505666 (LOC100505666), transcript variant 1, long non-coding RNA [NR_040772]	100505666	uncharacterized LOC100505666	NR_040772		CCAAAGCCCTACATAATGCTTCAGTTTGCTAAGGAAAAAATGTTAATTACTGCAAATGTG	chr1:155017772-155017713	FALSE	Detected	Detected	Detected	Detected	Detected	Detected	8.65311	8.46089	8.70835	7.28473	7.34607	7.52361
A_21_P0001993	0.00190984	2.16342	1.11332	up	5.72247	4.60915	LOC100506014	PREDICTED: Homo sapiens uncharacterized LOC100506014 (LOC100506014), transcript variant X1, ncRNA [XR_109907]	100506014	uncharacterized LOC100506014	XR_109907	ENST00000438482	TTTATTTGCATGTATTTTGGTCTGTTTCCCTACCTAGAAAATAAACTCCCTGTGGCAGAA	chr2:3580873-3580814	FALSE	Detected	Detected	Detected	Detected	Not Detected	Not Detected	5.76557	5.70628	5.69555	4.54712	4.38286	4.89748
A_21_P0010039	0.0368002	2.38233	1.25237	up	4.86841	3.61603	LOC101927098	PREDICTED: Homo sapiens uncharacterized LOC101927098 (LOC101927098), ncRNA [XR_425242]	101927098	uncharacterized LOC101927098	XR_425242	ENST00000428495	GCTTAAATACCTTTGAAATTCTCCTTTTTATTTCCATACATGTTTACCGAGCACCCACTA	chr20:39326133-39326074	FALSE	Detected	Detected	Detected	Detected	Not Detected	Not Detected	4.7774	4.68672	5.1411	4.19592	2.89621	3.75596
A_21_P0014073	0.0224311	2.1282	1.08963	up	8.14884	7.05921	LOC101927886	PREDICTED: Homo sapiens uncharacterized LOC101927886 (LOC101927886), ncRNA [XR_241120]	101927886	uncharacterized LOC101927886	XR_241120		GAGGCCTCAAAACCTCAGCAGTTGTACCCATTAAACTAAAATGCTTTTTCCCTCTTAGTA	chr1:151320308-151320367	FALSE	Detected	Detected	Detected	Detected	Detected	Detected	8.63081	7.98228	7.83343	7.38904	6.99924	6.78934
A_22_P00010966	0.00356695	2.5641	1.35845	up	7.28088	5.92243	LOC101929340	Homo sapiens uncharacterized LOC101929340 (LOC101929340), transcript variant 1, long non-coding RNA [NR_120577]	101929340	uncharacterized LOC101929340	NR_120577		ACAGGTGCTACACTCAAAACATTCTCATTTTATTTATATCCTCCCTGAACTAGTACCCAA	chr11:124635152-124635211	FALSE	Detected	Detected	Detected	Detected	Detected	Detected	7.41042	7.24625	7.18598	6.33688	5.64796	5.78245
A_21_P0013960	0.00385483	2.0601	1.04271	up	8.16034	7.11763	LOC101930246	PREDICTED: Homo sapiens uncharacterized LOC101930246 (LOC101930246), transcript variant X2, ncRNA [XR_250239]	101930246	uncharacterized LOC101930246	XR_250239		CAACTGACTTTGGAAAAAGGATTCCTCTCTAATTGGTGTTTGTAAGTGATCGAAATAAAC	chr7:90220008-90219949	FALSE	Detected	Detected	Detected	Detected	Detected	Detected	8.11364	8.18051	8.18689	7.45998	6.91999	6.97292
A_22_P00009400	0.0361247	2.5968	1.37674	up	4.44901	3.07228	LOC102724297	Homo sapiens uncharacterized LOC102724297 (LOC102724297), long non-coding RNA [NR_125406]	102724297	uncharacterized LOC102724297	NR_125406		GCAGAAGATAAGATTTCAAGATTTCAGCTAAGACTCATCTCTCTGCAAATCTTTCTTTTG	chr3:46412798-46412739	FALSE	Detected	Detected	Detected	Not Detected	Not Detected	Not Detected	5.11216	3.98454	4.25035	2.56238	3.10775	3.5467
A_33_P3267607	0.0180162	-2.17682	-1.12222	down	5.79767	6.91989	LOC729870	PREDICTED: Homo sapiens uncharacterized LOC729870 (LOC729870), misc_RNA [XR_244739]	729870	uncharacterized LOC729870	XR_244739		CCTGAAGCTTGTATAACTCCTGGGGGAACTTCTTAAAGGAAAGCAATAAAAACTTACAAA	chr4:153855732-153855673	FALSE	Detected	Detected	Detected	Detected	Detected	Detected	6.16863	5.3945	5.82987	6.79711	7.2822	6.68035
A_33_P3248265	0.00902703	5.67632	2.50496	up	8.50993	6.00497	LTB	Homo sapiens lymphotoxin beta (TNF superfamily, member 3) (LTB), transcript variant 1, mRNA [NM_002341]	4050	lymphotoxin beta (TNF superfamily, member 3)	NM_002341	ENST00000376117	GGAAATTGATTTTGAACCTGATGAAAATAAAGAATGGAAAGCTTCAGTGCTGCCGATAAA	chr6:31548394-31548335	FALSE	Detected	Detected	Detected	Detected	Detected	Detected	8.36968	8.22201	8.9381	6.75614	5.10865	6.15014
A_24_P397294	0.0283482	2.25055	1.17028	up	4.74451	3.57424	LTC4S	Homo sapiens leukotriene C4 synthase (LTC4S), mRNA [NM_145867]	4056	leukotriene C4 synthase	NM_145867	ENST00000510544	CTCCGCTACTTCCAGGGCTACGCGCGCTCCGCGCAGCTCAGGCTGGCACCGCTGTACGCG	chr5:179222983-179223272	FALSE	Detected	Detected	Detected	Not Detected	Not Detected	Not Detected	4.3809	4.57525	5.27739	3.17112	3.63435	3.91724
A_23_P415021	0.013775	2.02645	1.01895	up	8.74711	7.72816	METTL7A	Homo sapiens methyltransferase like 7A (METTL7A), mRNA [NM_014033]	25840	methyltransferase like 7A	NM_014033	ENST00000550097	TATGGAAGCTGTGAAAATCATCACAAGTGCCTCTGAAAGCGAGTGTTAGGTTGGTTAGAG	chr12:51326101-51326160	FALSE	Detected	Detected	Detected	Detected	Detected	Detected	8.36833	8.75006	9.12296	7.94348	7.61453	7.62647
A_22_P00002176	0.0469877	-3.24094	-1.69641	down	3.53809	5.2345	MGC16275	Homo sapiens uncharacterized protein MGC16275 (MGC16275), long non-coding RNA [NR_026914]	85001	uncharacterized protein MGC16275	NR_026914		ATGATCAGATCAAGGGTATAAGGTGTCAGTGGGGGCAGCCAGCAGTCATAGGCCAGAGAG	chr17:72209444-72209385	FALSE	Not Detected	Not Detected	Not Detected	Detected	Detected	Detected	3.29575	3.47705	3.84148	4.5919	4.72794	6.38367
A_33_P3718269	0.0318422	3.18765	1.6725	up	5.83112	4.15863	MIR146A	microRNA 146a [Source:HGNC Symbol;Acc:HGNC:31533] [ENST00000517927]	406938	microRNA 146a		ENST00000517927	GACGTGGTGGGATTTGAGATGTGTTTTTCTTTTTGGTTGTATTTTTCTCTATTGTTTGAC	chr5:159914327-159914386	FALSE	Detected	Detected	Detected	Not Detected	Not Detected	Not Detected	5.21507	5.74382	6.53448	4.09906	3.5896	4.78722
A_23_P161698	0.015362	-2.65804	-1.41036	down	4.98777	6.39813	MMP3	Homo sapiens matrix metallopeptidase 3 (stromelysin 1, progelatinase) (MMP3), mRNA [NM_002422]	4314	matrix metallopeptidase 3 (stromelysin 1, progelatinase)	NM_002422	ENST00000299855	TGACTCGAGTCACACTCAAGGGAACTTGAGCGTGAATCTGTATCTTGCCGGTCATTTTTA	chr11:102706753-102706694	FALSE	Detected	Detected	Detected	Detected	Detected	Detected	4.97406	4.86393	5.12534	5.73651	6.59984	6.85805
A_33_P3307113	0.00318886	2.03694	1.0264	up	6.57811	5.55171	MSMP	Homo sapiens microseminoprotein, prostate associated (MSMP), mRNA [NM_001044264]	692094	microseminoprotein, prostate associated	NM_001044264	ENST00000436428	TCCAGGGAAACCACTAGCAGCTGCCAATGTATTCTGAACAAATAAATTAATGCTATAGCT	chr9:35753050-35752991	FALSE	Detected	Detected	Detected	Detected	Detected	Not Detected	6.67907	6.50853	6.54673	5.85138	5.46123	5.34251
A_19_P00801279	0.0361288	3.23662	1.69449	up	4.68348	2.98899	MSN	moesin [Source:HGNC Symbol;Acc:HGNC:7373] [ENST00000429601]	4478	moesin	XR_426530	ENST00000429601	TTGGAGTCAATAACCACCACTGTCAGATCTACTGACCCCCAAGCCAGTTTCTCCAGTCAG	chrX:64808889-64808948	FALSE	Detected	Detected	Detected	Not Detected	Not Detected	Not Detected	4.62426	4.61491	4.81127	3.98464	2.86408	2.11825
A_33_P3407606	0.000539485	3.12893	1.64567	up	5.93709	4.29142	MSN	moesin [Source:HGNC Symbol;Acc:HGNC:7373] [ENST00000447323]	4478	moesin	XR_426530	ENST00000447323	GGTTGAATTGAGTCCTTGCTGTTGCTGAAGCTGTGAGAATAATTCTGTTTAAAAAACTTT	chrX:64813223-64813282	FALSE	Detected	Detected	Detected	Detected	Not Detected	Not Detected	5.65213	6.16515	5.99398	4.38879	4.30765	4.17782
A_24_P25234	0.0238155	2.13837	1.09651	up	4.26478	3.16827	MTL5	Homo sapiens metallothionein-like 5, testis-specific (tesmin) (MTL5), transcript variant 2, mRNA [NM_001039656]	9633	metallothionein-like 5, testis-specific (tesmin)	NM_001039656	ENST00000443940	TATCTCGACATCTGCAATACTGATGATATACTGGAATCTCTACCAATTTATTTTTGGTGG	chr11:68504036-68503977	FALSE	Detected	Detected	Detected	Not Detected	Not Detected	Not Detected	4.53227	3.95181	4.31025	3.5467	2.67385	3.28425
A_21_P0000103	0.0444825	-3.41201	-1.77062	down	4.62021	6.39084	MTRNR2L3	Homo sapiens MT-RNR2-like 3 (MTRNR2L3), mRNA [NM_001190472]	100462983	MT-RNR2-like 3	NM_001190472	ENST00000543500	GATGCCATCCCAGTCTCTTAAATCATCACACATCCTACCCAAGAACAGGGTTTGTTAAGA	chr20:55933555-55933496	FALSE	Detected	Detected	Detected	Detected	Detected	Detected	4.48358	4.65757	4.7195	5.51833	6.09306	7.56111
A_21_P0000107	0.00267394	-2.48347	-1.31235	down	5.55191	6.86426	MTRNR2L7	Homo sapiens MT-RNR2-like 7 (MTRNR2L7), mRNA [NM_001190489]	100288485	MT-RNR2-like 7	NM_001190489	ENST00000544824	GGATGCTATCTCAATCTAAAAAATCATCACCACCCTACCCAAGAACAGGGTTTGTTAAGA	chr10:37890425-37890366	FALSE	Detected	Detected	Detected	Detected	Detected	Detected	5.46152	5.74297	5.45124	6.51939	7.06269	7.0107
A_33_P3297255	0.0386648	2.09133	1.06442	up	12.7989	11.7345	MXD3	Homo sapiens MAX dimerization protein 3 (MXD3), transcript variant 1, mRNA [NM_031300]	83463	MAX dimerization protein 3	NM_031300	ENST00000503782	ACAAGGCCCCCTGCCTTTGCCTCACATAAACTGTACAGTATTTTCATTAAAAGCCTCTTT	chr5:176734275-176734216	FALSE	Detected	Detected	Detected	Detected	Detected	Detected	12.9968	12.7985	12.6015	12.3977	11.3809	11.4248
A_24_P369898	0.0407494	-2.04366	-1.03116	down	4.25948	5.29064	MYO15B	myosin XVB pseudogene [Source:HGNC Symbol;Acc:HGNC:14083] [ENST00000579052]	80022	myosin XVB pseudogene		ENST00000579052	GGAACCAGGGCTGGCTCGGTGGGACAGGGCCTCAGAGGTGAGGAAGATGGGAGAGGGACA	chr17:73616680-73616739	FALSE	Detected	Detected	Detected	Detected	Detected	Not Detected	4.40171	4.07383	4.30291	4.85703	5.94329	5.0716
A_33_P3374987	0.000475858	2.34572	1.23003	up	7.37285	6.14282	NAT16	Homo sapiens N-acetyltransferase 16 (GCN5-related, putative) (NAT16), mRNA [NM_198571]	375607	N-acetyltransferase 16 (GCN5-related, putative)	NM_198571	ENST00000300303	TAGCTTGAACTTCTTGTTGGGCAATGCGTAGGTGCTAGGAGAATGTTGACAGTGAGTTTG	chr7:100814061-100814002	FALSE	Detected	Detected	Detected	Detected	Detected	Detected	7.46549	7.14389	7.50919	6.09775	6.14704	6.18368
A_23_P85682	0.0489663	2.43483	1.28382	up	7.62597	6.34215	NFIA	Homo sapiens nuclear factor I/A (NFIA), transcript variant 2, mRNA [NM_005595]	4774	nuclear factor I/A	NM_005595	ENST00000371187	TTTTCTAGTCCTTTCACCCCAGGACTCTAAATTATTGGGGTAAAAAACAGCCTTGCAAGA	chr1:61921914-61921973	FALSE	Detected	Detected	Detected	Detected	Detected	Detected	8.48722	7.14809	7.24261	6.635	6.29176	6.0997
A_33_P3305790	0.0137114	2.1238	1.08665	up	8.43806	7.35142	NOS3	Homo sapiens nitric oxide synthase 3 (endothelial cell) (NOS3), transcript variant 1, mRNA [NM_000603]	4846	nitric oxide synthase 3 (endothelial cell)	NM_000603	ENST00000461406	ACCCCAGGGCCTACTGCCACCCGCTTCCTGTTTCTTAGTCGAATGTTAGATTCCTCTTGC	chr7:150711495-150711554	FALSE	Detected	Detected	Detected	Detected	Detected	Detected	8.72619	8.25635	8.33165	7.77222	7.20785	7.07418
A_33_P3261869	0.0392074	-2.50002	-1.32194	down	5.0634	6.38534	NPM2	Homo sapiens nucleophosmin/nucleoplasmin 2 (NPM2), transcript variant 2, mRNA [NM_001286680]	10361	nucleophosmin/nucleoplasmin 2	NM_001286680	ENST00000397940	AACTCTCCACTTTCAGGAGGCCCCCAGTGAAGAGCCCCACCTCGGGGTCACAATAAAGTT	chr8:21894337-21894396	FALSE	Detected	Detected	Detected	Detected	Detected	Detected	5.09509	5.34443	4.75067	5.68256	6.39622	7.07723
A_22_P00025637	0.000699616	2.26177	1.17745	up	9.04921	7.87176	NRBP2	Homo sapiens nuclear receptor binding protein 2 (NRBP2), mRNA [NM_178564]	340371	nuclear receptor binding protein 2	NM_178564	ENST00000527545	CTCCAACCAAAAGCCAAAAACCAAAGCAAGACTTACTAACGCATATCAAATAAATTAAAG	chr8:144916193-144916134	FALSE	Detected	Detected	Detected	Detected	Detected	Detected	9.10177	8.88886	9.15701	7.71301	7.86376	8.03851
A_22_P00024064	0.025796	2.13377	1.09341	up	5.26253	4.16912	OGFR-AS1	Homo sapiens OGFR antisense RNA 1 (OGFR-AS1), long non-coding RNA [NR_102430]	101409261	OGFR antisense RNA 1	NR_102430		GTATTTGAAGTGCTTGTCACAGTCCACAAAATAACCACTCAGAATCTGTTACTATTTTGT	chr20:61432137-61432078	FALSE	Detected	Detected	Detected	Detected	Not Detected	Not Detected	5.46993	5.30477	5.01289	4.62776	3.64296	4.23665
A_23_P154849	5.92033e-05	7.15342	2.83863	up	4.93443	2.09579	OLIG1	Homo sapiens oligodendrocyte transcription factor 1 (OLIG1), mRNA [NM_138983]	116448	oligodendrocyte transcription factor 1	NM_138983	ENST00000426947	ACAGACGTTAACAAATTCCTTTACCCAAGGTTATGCTATGACCTTTCCGCAGTTTACTTT	chr21:34444537-34444596	FALSE	Detected	Detected	Detected	Not Detected	Not Detected	Not Detected	5.24774	4.72568	4.82987	2.11537	2.07537	2.09664
A_23_P385771	0.0336241	2.00838	1.00603	up	6.09587	5.08984	PAOX	Homo sapiens polyamine oxidase (exo-N4-amino) (PAOX), transcript variant 1, mRNA [NM_152911]	196743	polyamine oxidase (exo-N4-amino)	NM_152911	ENST00000357296	TGGTAACCAGGGCCACCTTCTCAGTTCTTGTGTCTGTTATTGGAGTCTGGCCAGGGTTGA	chr10:135205077-135205136	FALSE	Detected	Detected	Detected	Detected	Detected	Not Detected	5.94495	6.65053	5.69215	5.35522	4.92177	4.99254
A_22_P00004542	0.0350746	2.30942	1.20753	up	5.39959	4.19206	PARD3-AS1	Homo sapiens PARD3 antisense RNA 1 (PARD3-AS1), long non-coding RNA [NR_108043]	100505601	PARD3 antisense RNA 1	NR_108043		GGGAACGTAACTGAAGCTCATTTTGTCTTAGTTATGGACTATGAGTCCTTAATAAATGTA	chr10:35105237-35105296	FALSE	Detected	Detected	Detected	Detected	Not Detected	Not Detected	5.2221	6.05222	4.92444	4.30291	3.82879	4.44447
A_21_P0001050	0.00615685	2.00238	1.00172	up	6.17668	5.17497	PCAT6	Homo sapiens prostate cancer associated transcript 6 (non-protein coding) (PCAT6), transcript variant 1, long non-coding RNA [NR_046325]	100506696	prostate cancer associated transcript 6 (non-protein coding)	NR_046325		TATTTTGTGTAGTCCTACAACGTCTTGTTACTACCCCCTATTACAACACTTATAACTCAG	chr1:202780982-202781041	FALSE	Detected	Detected	Detected	Detected	Detected	Not Detected	6.4841	5.88182	6.16413	5.0243	5.25481	5.2458
A_21_P0001711	0.0066667	3.17717	1.66774	up	4.35658	2.68883	PCAT6	Homo sapiens prostate cancer associated transcript 6 (non-protein coding) (PCAT6), transcript variant 2, long non-coding RNA [NR_046326]	100506696	prostate cancer associated transcript 6 (non-protein coding)	NR_046326		TTGTGCAGCGCCAGATCCTTCGGACACATCCCTAGGTGTCTCCATCCTCATTCGGTCCAT	chr1:202780319-202780378	FALSE	Detected	Detected	Detected	Not Detected	Not Detected	Not Detected	4.50924	4.11097	4.44952	3.05707	2.91058	2.09884
A_24_P49997	0.0198657	3.49673	1.80601	up	4.67308	2.86707	PFN3	Homo sapiens profilin 3 (PFN3), mRNA [NM_001029886]	345456	profilin 3	NM_001029886	ENST00000358571	GTACATGGGGGCATCCTCAACAAGACGGTGCACGAACTCATACGCGGGCTGCGCATGCAG	chr5:176827232-176827173	FALSE	Detected	Detected	Detected	Not Detected	Not Detected	Not Detected	5.05705	4.22069	4.74149	3.45587	3.07831	2.06703
A_23_P143935	0.00451677	2.07791	1.05513	up	6.69251	5.63738	PIGZ	Homo sapiens phosphatidylinositol glycan anchor biosynthesis, class Z (PIGZ), mRNA [NM_025163]	80235	phosphatidylinositol glycan anchor biosynthesis, class Z	NM_025163	ENST00000412723	GTTGTACTTCATGGCACTCTGATGCCTGCTGTCTCAGTGTTTGGTTATTATGCAAACAAG	chr3:196673315-196673256	FALSE	Detected	Detected	Detected	Detected	Detected	Not Detected	6.86221	6.33635	6.87895	5.72192	5.61011	5.58011
A_33_P3218584	0.0025279	2.11449	1.08031	up	13.4986	12.4183	POP5	Homo sapiens processing of precursor 5, ribonuclease P/MRP subunit (S. cerevisiae) (POP5), transcript variant 1, mRNA [NM_015918]	51367	processing of precursor 5, ribonuclease P/MRP subunit (S. cerevisiae)	NM_015918	ENST00000357500	GTAGACATCTTTATTGCTTGGCTAAGAGTAGATTTAATAAATGTATCTGGTTTCCGTGGC	chr12:121016908-121016849	FALSE	Detected	Detected	Detected	Detected	Detected	Detected	13.4149	13.5591	13.5217	12.723	12.309	12.2228
A_23_P4696	0.03942	-2.20918	-1.14351	down	4.69574	5.83926	PPAN-P2RY11	Homo sapiens PPAN-P2RY11 readthrough (PPAN-P2RY11), transcript variant 1, mRNA [NM_001040664]	692312	PPAN-P2RY11 readthrough	NM_001040664	ENST00000393796	CGCTGCCCGAGCTTTGCAGACATAGCCCAGGCCACAGCAGCCCTGGAGCTGGGGCCCTAC	chr19:10225130-10225189	FALSE	Detected	Detected	Detected	Detected	Detected	Detected	4.81546	4.59763	4.67414	5.36039	5.58087	6.57651
A_33_P3227079	0.0349872	2.91247	1.54225	up	4.52478	2.98253	PPAPDC3	phosphatidic acid phosphatase type 2 domain containing 3 [Source:HGNC Symbol;Acc:HGNC:28174] [ENST00000372261]	84814	phosphatidic acid phosphatase type 2 domain containing 3	XM_005272231	ENST00000372261	ACCACGGAGAACATCAGTTCCAGAGGAAGTTACAATAAAAACACGTATCTCCCTGCTCTA	chr9:134166773-134166832	FALSE	Detected	Detected	Detected	Not Detected	Not Detected	Not Detected	4.50166	4.42872	4.64395	3.84274	2.95077	2.15408
A_33_P3340180	0.0292686	5.46924	2.45134	up	5.29423	2.84289	PPIP5K1	Homo sapiens diphosphoinositol pentakisphosphate kinase 1 (PPIP5K1), transcript variant 7, mRNA [NM_001190214]	9677	diphosphoinositol pentakisphosphate kinase 1	NM_001190214	ENST00000488768	AGTCGGGAGGAGAAACTGGAAATTGCTGTGGGCTTCTGTCTTCCACTGTTGCGGAAGATA	chr15:43865670-43865611	FALSE	Detected	Detected	Detected	Not Detected	Not Detected	Not Detected	4.85376	6.42903	4.59991	2.469	2.29175	3.76793
A_33_P3345663	0.00227263	2.60428	1.38088	up	4.96692	3.58604	PPP1R21	Homo sapiens protein phosphatase 1, regulatory subunit 21 (PPP1R21), transcript variant 5, mRNA [NM_001193475]	129285	protein phosphatase 1, regulatory subunit 21	NM_001193475	ENST00000455978	CTACAGTTCTGTGTTAACAAATGTTGGTGCTGCTCTGCATGGATTTCATGACGTTATGAA	chr2:48707094-48707153	FALSE	Detected	Detected	Detected	Not Detected	Not Detected	Not Detected	4.5948	5.18701	5.11894	3.72258	3.52251	3.51301
A_24_P250922	0.014347	3.54249	1.82476	up	7.75988	5.93511	PTGS2	Homo sapiens prostaglandin-endoperoxide synthase 2 (prostaglandin G/H synthase and cyclooxygenase) (PTGS2), mRNA [NM_000963]	5743	prostaglandin-endoperoxide synthase 2 (prostaglandin G/H synthase and cyclooxygenase)	NM_000963	ENST00000367468	TGAGATATTTAAGGTTGAATGTTTGTCCTTAGGATAGGCCTATGTGCTAGCCCACAAAGA	chr1:186641528-186641469	FALSE	Detected	Detected	Detected	Detected	Detected	Detected	7.6016	7.10877	8.56927	5.77951	5.90384	6.12199
A_33_P3209229	0.00106246	4.74425	2.24618	up	8.95183	6.70565	RAB26	Homo sapiens RAB26, member RAS oncogene family (RAB26), mRNA [NM_014353]	25837	RAB26, member RAS oncogene family	NM_014353	ENST00000564426	GGCCTTTTGATTGCACAAGCCTTTGTTTTCAGTCCTAGTGAATAAAGTTGTGTTTTCTGG	chr16:2204081-2204140	FALSE	Detected	Detected	Detected	Detected	Detected	Detected	9.14198	8.66401	9.04951	7.14503	6.44505	6.52688
A_23_P252541	0.00706186	3.88669	1.95854	up	4.72724	2.7687	RAB7B	Homo sapiens RAB7B, member RAS oncogene family (RAB7B), transcript variant 1, mRNA [NM_177403]	338382	RAB7B, member RAS oncogene family	NM_177403	ENST00000617991	GGACCTGTGGACCATTTCTAAAGGTGCACAACAAATAATAAATGTGTCCTTCTTTGTTTT		FALSE	Detected	Detected	Detected	Not Detected	Not Detected	Not Detected	4.85908	4.41737	4.90527	3.21883	3.01345	2.0738
A_23_P151307	0.0064495	2.26103	1.17698	up	5.00793	3.83095	RAPGEF3	Homo sapiens Rap guanine nucleotide exchange factor (GEF) 3 (RAPGEF3), transcript variant 2, mRNA [NM_006105]	10411	Rap guanine nucleotide exchange factor (GEF) 3	NM_006105	ENST00000490387	AGACATGACCTTCATTCATGAGGGAAACCACACACTAGTGGAGAATCTCATCAACTTTGA	chr12:48132927-48132480	FALSE	Detected	Detected	Detected	Not Detected	Not Detected	Not Detected	4.95811	4.99146	5.07421	4.22069	3.824	3.44816
A_23_P118392	0.00355495	2.10511	1.07389	up	14.6588	13.5849	RASD1	Homo sapiens RAS, dexamethasone-induced 1 (RASD1), transcript variant 1, mRNA [NM_016084]	51655	RAS, dexamethasone-induced 1	NM_016084	ENST00000225688	CTTACCCAGGTGTTTATACTGTGTGTGTGTGAGGTCTTTAAAGTTATTGCTTTATTTGGT	chr17:17397846-17397787	FALSE	Detected	Detected	Detected	Detected	Detected	Detected	14.4441	14.5794	14.9528	13.4264	13.7219	13.6064
A_23_P141447	0.0182006	2.27554	1.18621	up	5.46793	4.28172	RDM1	Homo sapiens RAD52 motif containing 1 (RDM1), transcript variant 2, mRNA [NM_001034836]	201299	RAD52 motif containing 1	NM_001034836	ENST00000615378	GAAGACAGCCCAGAAGCTTGCTATTCAGAAGGCTTTGTCAGATGCATTCCAGAAACTGTT	chr17:34249654-34249595	FALSE	Detected	Detected	Detected	Detected	Not Detected	Not Detected	5.51117	5.38185	5.51076	4.84159	3.79401	4.20956
A_21_P0000036	0.00405808	2.05641	1.04013	up	5.39737	4.35724	RDM1	Homo sapiens RAD52 motif containing 1 (RDM1), transcript variant 1, mRNA [NM_145654]	201299	RAD52 motif containing 1	NM_145654	ENST00000619262	GAACTTGACTAGCATTTCTGAATATCCCAAGGCGAGGTCATGTAACTTCCTTGGGAAGCT	chr17:34245357-34245298	FALSE	Detected	Detected	Detected	Detected	Not Detected	Not Detected	5.38282	5.56155	5.24774	4.61813	4.35538	4.09821
A_24_P335092	0.0173252	2.23492	1.16022	up	8.29261	7.13239	SAA1	Homo sapiens serum amyloid A1 (SAA1), transcript variant 1, mRNA [NM_000331]	6288	serum amyloid A1	NM_000331	ENST00000532858	CAGAAGCGATCAGCGATGCCAGAGAGAATATCCAGAGATTCTTTGGCCATGGTGCGGAGG	chr11:18290868-18291310	FALSE	Detected	Detected	Detected	Detected	Detected	Detected	8.40042	7.79491	8.68249	7.31624	7.22074	6.86018
A_33_P3408918	0.0070886	3.95896	1.98512	up	7.09118	5.10605	SAA2	Homo sapiens serum amyloid A2 (SAA2), transcript variant 1, mRNA [NM_030754]	6289	serum amyloid A2	NM_030754	ENST00000526900	CTATGTCCAGAGAAGCTGAGATATGGCATATAATAGGCATCTAATAAATGCTTAAGAGGT	chr11:18266850-18266791	FALSE	Detected	Detected	Detected	Detected	Detected	Not Detected	7.19598	6.57992	7.49763	5.48659	5.27773	4.55384
A_33_P3324814	0.0149359	2.22205	1.15189	up	5.28858	4.13669	SATB1-AS1	Homo sapiens SATB1 antisense RNA 1 (SATB1-AS1), long non-coding RNA [NR_125803]	101927777	SATB1 antisense RNA 1	NR_125803		CTCCTTAGCTGATTTTTCTTCTTGCCTTATACTGGGTTCTTTAACACCAGAACAAAAATA	chr3:18567930-18567989	FALSE	Detected	Detected	Detected	Detected	Not Detected	Not Detected	5.14842	5.21049	5.50685	4.65414	3.86921	3.88673
A_33_P3344492	0.0187382	4.45397	2.15509	up	4.76442	2.60933	SCARNA1	Homo sapiens small Cajal body-specific RNA 1 (SCARNA1), guide RNA [NR_002997]	677774	small Cajal body-specific RNA 1	NR_002997		TGAGTCTTTTAAGCCCAGTGTGTAAAGATACACTCTGAGTTATAACTCAGAGGCACAACT	chr1:28161018-28161077	FALSE	Detected	Detected	Detected	Not Detected	Not Detected	Not Detected	5.56913	4.11369	4.61043	3.31648	2.43232	2.07919
A_33_P3363120	0.0218115	2.46574	1.30202	up	6.32963	5.02761	SCARNA10	Homo sapiens small Cajal body-specific RNA 10 (SCARNA10), guide RNA [NR_004387]	692148	small Cajal body-specific RNA 10	NR_004387		ACTTAGCTTGTGTTATGGCCACTGAGAGATGAAACACAGATCTTTGGTAATCTGATGGCT	chr12:6619658-6619717	FALSE	Detected	Detected	Detected	Detected	Not Detected	Not Detected	6.83905	6.06516	6.08468	5.32636	4.53108	5.22538
A_21_P0000356	0.0195514	3.48362	1.80059	up	8.60576	6.80517	SCARNA11	Homo sapiens small Cajal body-specific RNA 11 (SCARNA11), guide RNA [NR_003012]	677780	small Cajal body-specific RNA 11	NR_003012		TCAGTTTAGGAGGGCCGTCCTAAGAATAGGGCTGGCTCTTAAAGGCACGAGAGGACAATT	chr12:6690698-6690639	FALSE	Detected	Detected	Detected	Detected	Detected	Detected	9.14105	8.19249	8.48373	7.49575	6.75888	6.16088
A_33_P3338360	0.0283148	2.46402	1.30101	up	12.92	11.619	SCARNA13	Homo sapiens small Cajal body-specific RNA 13 (SCARNA13), guide RNA [NR_003002]	677768	small Cajal body-specific RNA 13	NR_003002		GTCGAGATATTGTTTAGCAGATGGAGTGTTTTCTGTTGAACACTAAGTACTGCCACAAGT	chr14:95999751-95999692	FALSE	Detected	Detected	Detected	Detected	Detected	Detected	13.3792	12.7369	12.6438	12.2145	11.4747	11.1677
A_21_P0000493	0.0415592	2.66063	1.41177	up	10.6933	9.28148	SCARNA14	Homo sapiens small Cajal body-specific RNA 14 (SCARNA14), guide RNA [NR_004388]	692149	small Cajal body-specific RNA 14	NR_004388		TAAAACAGATGGTTCCTGCCGACAGGGTCTGTATAGTTATCAGATTTTCTGTGCGATGGC	chr15:66639614-66639555	FALSE	Detected	Detected	Detected	Detected	Detected	Detected	11.2479	10.4551	10.3767	10.0528	8.95877	8.83284
A_21_P0000397	0.0379418	2.44078	1.28734	up	10.4935	9.20614	SCARNA18	Homo sapiens small Cajal body-specific RNA 18 (SCARNA18), guide RNA [NR_003139]	677765	small Cajal body-specific RNA 18	NR_003139		GTTCTCAGGGCTGCCAACCTTCTAGTAAAGGTTGAGTGGTAGTATATTTCTCCAACATAA	chr5:82360082-82360023	FALSE	Detected	Detected	Detected	Detected	Detected	Detected	10.8567	10.0678	10.556	9.88744	9.02975	8.70122
A_21_P0000350	0.0158921	2.62375	1.39163	up	12.7205	11.3289	SCARNA20	Homo sapiens small Cajal body-specific RNA 20 (SCARNA20), guide RNA [NR_002999]	677681	small Cajal body-specific RNA 20	NR_002999		GAGGATCGTCGTCAGGACTGCCACGAGTGGGGCAGCCTTGTTTTCCTGCCTCAGACATGT	chr17:58308936-58308877	FALSE	Detected	Detected	Detected	Detected	Detected	Detected	13.196	12.401	12.5645	11.7929	11.2457	10.948
A_21_P0000353	0.0261618	3.74672	1.90563	up	8.42543	6.5198	SCARNA23	Homo sapiens small Cajal body-specific RNA 23 (SCARNA23), guide RNA [NR_003007]	677773	small Cajal body-specific RNA 23	NR_003007		AGTAGCTTTCTGTTCTTCCTTTGCAAGTAAAAAGGGTGGGTCGTTCCACTACTGACATTT	chrX:24762628-24762687	FALSE	Detected	Detected	Detected	Detected	Detected	Detected	8.94885	8.08515	8.2423	7.44175	6.32063	5.79702
A_21_P0000349	0.0230089	2.42538	1.27821	up	6.07369	4.79548	SCARNA3	Homo sapiens small Cajal body-specific RNA 3 (SCARNA3), guide RNA [NR_002998]	677679	small Cajal body-specific RNA 3	NR_002998		TACATAAATATATGGAGGTCTCTGTCTGGCTTAGGACAGCTGGCTAAGTCTGATCGTTCC	chr1:175937605-175937546	FALSE	Detected	Detected	Detected	Detected	Detected	Not Detected	6.56665	5.87786	5.77656	5.28023	4.69357	4.41262
A_21_P0000352	0.0195127	2.17757	1.12272	up	5.34608	4.22336	SCARNA4	Homo sapiens small Cajal body-specific RNA 4 (SCARNA4), guide RNA [NR_003005]	677771	small Cajal body-specific RNA 4	NR_003005		ATACATTCCTCCTAGAAAAAAGGGTTGGAGAGAGCAGCCTTCACTGAAGAGTATCACAGG	chr1:155895831-155895772	FALSE	Detected	Detected	Detected	Detected	Detected	Not Detected	5.42732	5.13109	5.47983	4.45469	4.54335	3.67202
A_33_P3363082	0.0427615	2.2533	1.17204	up	6.72874	5.55669	SCARNA5	Homo sapiens small Cajal body-specific RNA 5 (SCARNA5), guide RNA [NR_003008]	677775	small Cajal body-specific RNA 5	NR_003008		ATTCTGTCAGTGTGTGTTTCTGAGAGTGATCGGCTCACAGCTGACGAGTATCCAACAAAA	chr2:234184514-234184573	FALSE	Detected	Detected	Detected	Detected	Detected	Not Detected	7.46994	6.26975	6.44651	5.83505	5.45839	5.37664
A_21_P0000354	0.041102	3.18901	1.67311	up	7.35976	5.68665	SCARNA8	Homo sapiens small Cajal body-specific RNA 8 (SCARNA8), guide RNA [NR_003009]	677776	small Cajal body-specific RNA 8	NR_003009		AATAAACTGCCTTTTGATGACCGGGACGAATTGAGTGAAATCGTAACGGACAGATACGGG	chr9:19063723-19063664	FALSE	Detected	Detected	Detected	Detected	Detected	Not Detected	8.05091	6.91482	7.11354	6.5178	5.52627	5.01587
A_23_P157136	0.00258281	2.07749	1.05484	up	4.65803	3.60319	SCIN	Homo sapiens scinderin (SCIN), transcript variant 2, mRNA [NM_033128]	85477	scinderin	NM_033128	ENST00000341757	TGGTATTTGTAAAAAGCAAACAAACATTACAAGGCAGTTATCTCATTGCTGTTTTGGGAG	chr7:12692343-12692402	FALSE	Detected	Detected	Detected	Not Detected	Not Detected	Not Detected	4.44038	4.69443	4.83929	3.73962	3.67511	3.39483
A_24_P318593	0.00348319	2.03095	1.02216	up	9.85456	8.83241	SCRN2	Homo sapiens secernin 2 (SCRN2), transcript variant 1, mRNA [NM_138355]	90507	secernin 2	NM_138355	ENST00000579856	GGTGATGATGGGCATCCTCAGAGACAAGGAGAGTGGTATCTGTATGGACTCGGGAGGCTT	chr17:45916046-45915987	FALSE	Detected	Detected	Detected	Detected	Detected	Detected	10.0669	9.68705	9.80969	9.07587	8.70563	8.71572
A_23_P35564	0.0353736	3.30731	1.72566	up	5.72252	3.99686	SEC31B	Homo sapiens SEC31 homolog B (S. cerevisiae) (SEC31B), mRNA [NM_015490]	25956	SEC31 homolog B (S. cerevisiae)	NM_015490	ENST00000462434	TTTGCATTTGTGGCACTGTCTTTGATGCAGTGATGTACTTAATGGTGCAATAAAGCTGCT	chr10:102246472-102246413	FALSE	Detected	Detected	Detected	Not Detected	Not Detected	Not Detected	5.47763	5.59666	6.09328	4.04367	3.07522	4.87171
A_23_P127068	0.00687616	2.05049	1.03597	up	5.82317	4.7872	SEMA4G	Homo sapiens sema domain, immunoglobulin domain (Ig), transmembrane domain (TM) and short cytoplasmic domain, (semaphorin) 4G (SEMA4G), transcript variant 1, mRNA [NM_017893]	57715	sema domain, immunoglobulin domain (Ig), transmembrane domain (TM) and short cytoplasmic domain, (semaphorin) 4G	NM_017893	ENST00000613292	AATGAATGTATTTATTGTGAGAATGGCTACACTTCTTTAGGAATGCCCCCACTTACAACC	chr10:102745224-102745283	FALSE	Detected	Detected	Detected	Detected	Not Detected	Not Detected	5.80219	5.66059	6.00673	4.98144	4.43682	4.94334
A_33_P3671291	0.0145041	3.04462	1.60626	up	9.4576	7.85133	SNORA12	EST91069 Synovial sarcoma Homo sapiens cDNA 5' end, mRNA sequence [AA378382]	677800	small nucleolar RNA, H/ACA box 12			CACATGTGTCAGGCTATCTCATAAGTTTAAGTCCTTACAGACAGGCTGACACAGGCTTGT	chr10:101996919-101996860	FALSE	Detected	Detected	Detected	Detected	Detected	Detected	9.97266	9.0655	9.33463	8.36951	7.78073	7.40377
A_21_P0000316	0.0305852	2.38433	1.25359	up	7.12985	5.87626	SNORA20	Homo sapiens small nucleolar RNA, H/ACA box 20 (SNORA20), small nucleolar RNA [NR_002960]	677806	small nucleolar RNA, H/ACA box 20	NR_002960		GGCCACTGTAAATTGAGATGAAGTAACCATTTTCATCTCTTCTGCAGGGACTAGACATTG	chr6:160201341-160201282	FALSE	Detected	Detected	Detected	Detected	Detected	Not Detected	7.57796	6.88511	6.92649	6.4959	5.56438	5.5685
A_21_P0000300	0.0439686	2.2858	1.1927	up	12.5794	11.3867	SNORA48	Homo sapiens small nucleolar RNA, H/ACA box 48 (SNORA48), small nucleolar RNA [NR_002918]	652965	small nucleolar RNA, H/ACA box 48	NR_002918	ENST00000579085	GTTCATCCCAGCTTGGCTTTTGATCCGTGCCCATGCCTGGTTCATGCCTTGGACACATAG	chr17:7478106-7478165	FALSE	Detected	Detected	Detected	Detected	Detected	Detected	13.1617	12.3364	12.2402	11.9347	11.2692	10.9562
A_21_P0000295	0.049126	2.27502	1.18588	up	13.1293	11.9435	SNORA67	Homo sapiens small nucleolar RNA, H/ACA box 67 (SNORA67), small nucleolar RNA [NR_002912]	26781	small nucleolar RNA, H/ACA box 67	NR_002912	ENST00000396527	CTAAGGCCTTTGGGGAACTGGGATGCTTATTTCCTCTGCCTTCCTTGGCTGCCCACATGG	chr17:7481350-7481409	FALSE	Detected	Detected	Detected	Detected	Detected	Detected	13.5487	12.9616	12.8777	12.6762	11.6419	11.5122
A_21_P0000361	0.0215657	3.38558	1.7594	up	9.28154	7.52213	SNORA79	Homo sapiens small nucleolar RNA, H/ACA box 79 (SNORA79), small nucleolar RNA [NR_003021]	677845	small nucleolar RNA, H/ACA box 79	NR_003021		CTCAGAGAATATTAGGATAATGGAGTTATCTGTTCTCTGAAATTTGCGGAATCAAACATG	chr14:81669099-81669040	FALSE	Detected	Detected	Detected	Detected	Detected	Detected	9.68423	8.75137	9.40901	8.2676	7.36485	6.93394
A_21_P0000242	0.00423051	-3.93168	-1.97514	down	4.09893	6.07407	SNORD54	Homo sapiens small nucleolar RNA, C/D box 54 (SNORD54), small nucleolar RNA [NR_002437]	26795	small nucleolar RNA, C/D box 54	NR_002437	ENST00000521289	CGATGAGGAGGTACCTATTGTGTTGAGTAACGGTGATAATTTTATACGCTATTCTGAGCC	chr8:56986457-56986398	FALSE	Not Detected	Detected	Not Detected	Detected	Detected	Detected	3.72285	4.54181	4.03212	5.73051	6.53076	5.96094
A_33_P3379091	0.0240204	2.93793	1.5548	up	6.10139	4.54659	SYNGR1	Homo sapiens synaptogyrin 1 (SYNGR1), transcript variant 1b, mRNA [NM_145731]	9145	synaptogyrin 1	NM_145731	ENST00000318801	CCCAGGGCTTAGCACAAGCATGCTCAATAAATGTAAGCTCTTTTGTTCATTCATTCATTC	chr22:39774334-39774393	FALSE	Detected	Detected	Detected	Detected	Not Detected	Not Detected	6.253	5.94329	6.1079	5.24355	3.76166	4.63457
A_33_P3404779	0.00575772	2.74186	1.45515	up	5.71533	4.26018	TCTEX1D4	Homo sapiens Tctex1 domain containing 4 (TCTEX1D4), mRNA [NM_001013632]	343521	Tctex1 domain containing 4	NM_001013632	ENST00000339355	AAATTGTTTATTATCCTAGGAGGAGGCCCCCCTGGGGCTCACATCCCAATAAATAAGTGT	chr1:45271655-45271596	FALSE	Detected	Detected	Detected	Detected	Not Detected	Not Detected	6.07453	5.57968	5.4918	4.52151	4.3928	3.86622
A_33_P3251073	0.0167832	2.73349	1.45074	up	10.3781	8.92731	TMEM52	Homo sapiens transmembrane protein 52 (TMEM52), mRNA [NM_178545]	339456	transmembrane protein 52	NM_178545	ENST00000310991	CAGGGCCACCTGTGACGTCTGCATCTTCTTGGAGAGAGAATAAAGTTTGTATTTAAGTGG	chr1:1849089-1849030	FALSE	Detected	Detected	Detected	Detected	Detected	Detected	10.6927	10.2579	10.1836	9.58918	8.59457	8.59818
A_23_P112289	0.0478605	2.45885	1.29798	up	4.82926	3.53127	TMOD1	Homo sapiens tropomodulin 1 (TMOD1), transcript variant 1, mRNA [NM_003275]	7111	tropomodulin 1	NM_003275	ENST00000395211	GGGCAAATGGCTTATGTGAGGTAAGACACTAGAGGGATAAATTTCCAGATCAACATGGCT	chr9:100362821-100362880	FALSE	Detected	Detected	Detected	Not Detected	Not Detected	Not Detected	5.62122	4.16174	4.70481	3.8493	3.24627	3.49825
A_33_P3361891	0.0339397	3.32101	1.73162	up	4.51394	2.78232	TMPRSS7	Homo sapiens transmembrane protease, serine 7 (TMPRSS7), transcript variant 1, mRNA [NM_001042575]	344805	transmembrane protease, serine 7	NM_001042575	ENST00000419127	CAAACTTTGTTCCCTGGATTCATAAATATGTCCCTTCTCTTTTGTAATTGTACCAGTTGT	chr3:111799885-111799944	FALSE	Detected	Detected	Detected	Not Detected	Not Detected	Not Detected	4.56998	4.3187	4.65313	3.82879	2.47112	2.04704
A_33_P3286157	0.00929456	-2.40249	-1.26453	down	4.56216	5.82669	TNFRSF4	Homo sapiens tumor necrosis factor receptor superfamily, member 4 (TNFRSF4), mRNA [NM_003327]	7293	tumor necrosis factor receptor superfamily, member 4	NM_003327	ENST00000497869	TTACGTATGCCATGCATACCTCCTGCCCCGCGGGACCACAATAAAAACCTTGGCAGACGG	chr1:1146781-1146722	FALSE	Detected	Detected	Not Detected	Detected	Detected	Detected	4.71608	4.57802	4.39238	5.35707	5.90279	6.2202
A_32_P200238	0.00122709	2.6263	1.39303	up	12.0153	10.6223	UCA1	Homo sapiens urothelial cancer associated 1 (non-protein coding) (UCA1), long non-coding RNA [NR_015379]	652995	urothelial cancer associated 1 (non-protein coding)	NR_015379	ENST00000589333	AATCAGAACTATTGAACTTCTCCATTCAGACCGCCACTCACACCTATGGGAAAAGGGTGT	chr19:15946035-15946092	FALSE	Detected	Detected	Detected	Detected	Detected	Detected	12.1787	12.1373	11.7301	10.8083	10.5306	10.5281
A_23_P11390	0.0311748	2.15923	1.11052	up	4.87338	3.76286	VCY	Homo sapiens variable charge, Y-linked (VCY), mRNA [NM_004679]	9084	variable charge, Y-linked	NM_004679	ENST00000250823	ATCTACTCCCCTATCTCCCTGAGCAGCAACTAAGTTTAGGCCCAGCTGCCAGACCTCAGA	chrY:16168718-16168777	FALSE	Detected	Detected	Detected	Not Detected	Not Detected	Not Detected	4.86874	4.28689	5.4645	3.76873	3.80547	3.71437
A_19_P00811048	0.0312786	2.07413	1.05251	up	5.11288	4.06037	ZEB1-AS1	Homo sapiens ZEB1 antisense RNA 1 (ZEB1-AS1), long non-coding RNA [NR_024284]	220930	ZEB1 antisense RNA 1	NR_024284		TATTGATACCTGGACTGGAAAGAAAACAGACAAAAGTAAATCTCAGAATAAATTACTGCT	chr10:31605526-31605467	FALSE	Detected	Detected	Detected	Detected	Not Detected	Not Detected	4.58384	5.23068	5.52412	4.31253	4.12105	3.74754
A_23_P160567	0.0038009	2.15538	1.10794	up	6.44242	5.33448	ZMYND12	Homo sapiens zinc finger, MYND-type containing 12 (ZMYND12), transcript variant 1, mRNA [NM_032257]	84217	zinc finger, MYND-type containing 12	NM_032257	ENST00000611861	ATATATTCCAGCCTTGCACAACTGCTTTGAGGTACTGTAGACTGCTGAAGTTTCCACCCT	chr1:42896355-42896296	FALSE	Detected	Detected	Detected	Detected	Detected	Not Detected	6.2913	6.29368	6.74228	5.54581	5.24219	5.21543
A_23_P362228	0.000229687	2.54075	1.34525	up	7.19388	5.84862	ZNF436-AS1	Homo sapiens ZNF436 antisense RNA 1 (ZNF436-AS1), transcript variant 1, long non-coding RNA [NR_033690]	148898	ZNF436 antisense RNA 1	NR_033690		AGGGTCTCCAATTTAGGCTTTCAACATTATCTCTAAAGAAGGTTATACATTATGTCGGCT	chr1:23698088-23698147	FALSE	Detected	Detected	Detected	Detected	Detected	Detected	7.28598	7.11019	7.18547	6.01136	5.68567	5.84885
A_33_P3362886	0.0111717	2.08179	1.05782	up	5.83956	4.78174	lnc-COPZ2-1	LNCipedia lincRNA (lnc-COPZ2-1), lincRNA [lnc-COPZ2-1:1]		lnc-COPZ2-1:1			CTTTCCATTTATCAGGGACTACTGACGCGTGTCTCCCAATAAATACCTGAGTATAAACAA	chr17:46124302-46124243	FALSE	Detected	Detected	Detected	Detected	Detected	Not Detected	6.26233	5.47162	5.78473	4.69061	4.89114	4.76347
A_22_P00004421	0.0156951	3.39553	1.76364	up	4.76408	3.00045	lnc-COPZ2-1	LNCipedia lincRNA (lnc-COPZ2-1), lincRNA [lnc-COPZ2-1:2]		lnc-COPZ2-1:2			CTATAGGACAAAGAGGTGTCAACTCAACTGTGTCTTCTTAGAAGAGCCCATTATTTATAG	chr17:46124630-46124571	FALSE	Detected	Detected	Detected	Not Detected	Not Detected	Not Detected	4.92573	4.59115	4.77537	3.59546	2.1737	3.23219
A_22_P00011719	0.00894798	2.0366	1.02616	up	7.28094	6.25478	lnc-PEA15-1	Q9Z0G8_RAT (Q9Z0G8) SH3 domain binding protein (CR16), partial (4%) [THC2569838]		lnc-PEA15-1:1			ACAAATGCGAGTTAGGGGCTACCCAGAGTTGTGATAGAAATAAACTAAATTTCCAGCGGA	chr1:160232509-160232568	FALSE	Detected	Detected	Detected	Detected	Detected	Detected	7.50002	7.20716	7.13563	6.62434	6.06004	6.07995
A_22_P00020442	0.0119963	6.22192	2.63736	up	5.04234	2.40498	lnc-RMND5A-1	Homo sapiens cDNA clone IMAGE:5268046. [BC066991]		lnc-RMND5A-1:2			AAGCAGGGCAGTGGGACTGGCTATTCAATTCATCCTCAGTAATAAAATCTAAAATTATCA	chr2:86845827-86845886	FALSE	Detected	Detected	Detected	Not Detected	Not Detected	Not Detected	6.14501	4.13318	4.84882	2.31818	2.22794	2.66882
A_22_P00015633	0.0121616	2.25531	1.17332	up	7.10789	5.93457	lnc-SUMO1-1	RST15833 Athersys RAGE Library Homo sapiens cDNA, mRNA sequence [BG196607]		lnc-SUMO1-1:1			CTTGGATAATATGTAACATTAACAGAGAGCAGAAGCTGATTAAAGTATCTTGGTGCCAAA	chr2:203043442-203043383	FALSE	Detected	Detected	Detected	Detected	Detected	Not Detected	7.29496	7.0726	6.95611	6.40932	5.83728	5.5571
A_22_P00016281	0.0022416	6.70266	2.74473	up	5.52747	2.78274	lnc-TMEM123-1	LNCipedia lincRNA (lnc-TMEM123-1), lincRNA [lnc-TMEM123-1:1]		lnc-TMEM123-1:1			ATCTAGCTTGGTGGCAGCCAAAACAGACTCCATGTCATTAAGGATGTCAGAACTCAAAGC	chr11:102100644-102100585	FALSE	Detected	Detected	Detected	Not Detected	Not Detected	Not Detected	5.68088	5.21011	5.69143	2.9668	3.29551	2.0859
A_22_P00016980	0.00502182	3.29862	1.72186	up	5.82696	4.1051	lnc-TTC21A-1	LNCipedia lincRNA (lnc-TTC21A-1), lincRNA [lnc-TTC21A-1:1]		lnc-TTC21A-1:1			TCTGAACAGAACCTGGCATGAATGAGGTGCTCAATAAAAGTTACTTGGATGAATCGGCAG	chr3:39222954-39223013	FALSE	Detected	Detected	Detected	Detected	Not Detected	Not Detected	5.9323	5.71225	5.83634	4.54799	4.23758	3.52972
A_21_P0001546	0.0295459	2.98687	1.57863	up	5.81531	4.23668	lnc-ZNF644-1	LNCipedia lincRNA (lnc-ZNF644-1), lincRNA [lnc-ZNF644-1:1]		lnc-ZNF644-1:1			CCAGGCAGCCTCAGTCAGTCCGTGCTTATTTCACTGAAAATGTACTTAATCTCAGAAAAG	chr1:91302891-91302832	FALSE	Detected	Detected	Detected	Detected	Not Detected	Not Detected	5.59209	5.87743	5.97642	5.02703	3.42623	4.25678
A_21_P0006902	0.0248634	2.26739	1.18103	up	6.36443	5.1834		long intergenic non-protein coding RNA 263 [Source:HGNC Symbol;Acc:HGNC:28060] [ENST00000454935]				ENST00000454935	GTCAAACAGAAGGTAAACAGTCTTACGAATGTAATTCCTTAGGAAGACTTGTACAAACTT	chr10:102142863-102142922	FALSE	Detected	Detected	Detected	Detected	Detected	Not Detected	6.89276	6.03401	6.16652	5.59582	4.97916	4.97522
A_21_P0009734	0.00593302	2.05479	1.03899	up	10.09	9.05101		PREDICTED: Homo sapiens uncharacterized LOC101928450 (LOC101928450), transcript variant X1, ncRNA [XR_244051]			XR_244051	ENST00000606966	GCAGACCTGGGTGTGCAACGGCCCCATCAGCGTTTGTTTCATGAACAAATAAATGTCTAA	chr19:781073-781014	FALSE	Detected	Detected	Detected	Detected	Detected	Detected	10.2839	10.0018	9.98432	9.38572	8.92033	8.84697
A_21_P0011723	0.0156133	2.31602	1.21165	up	6.44785	5.2362						ENST00000589310	CAGGACTTGGCAACACCAAGAAGCATTCAAATATAATGATTTATTCAACTGTGTATTGTC	chr19:15937955-15937896	FALSE	Detected	Detected	Detected	Detected	Detected	Not Detected	6.66553	6.32259	6.35541	5.73745	4.77182	5.19932
A_22_P00007902	0.0159509	2.94401	1.55778	up	4.88819	3.33041		K-EST0137392 S22SNU16n1 Homo sapiens cDNA clone S22SNU16n1-148-A06 5', mRNA sequence [CB106236]				ENST00000553270	TAAGTAGCTGGTGTCTGGCAAGAGCCCTCAGGAAACAGTAACCCCATTAATTCAAATGCA	chr14:102095450-102095391	FALSE	Detected	Detected	Detected	Not Detected	Not Detected	Not Detected	4.50979	4.87393	5.28085	3.85152	3.38529	2.75441
A_22_P00012753	0.011015	2.05676	1.04037	up	7.44158	6.40121		RST35453 Athersys RAGE Library Homo sapiens cDNA, mRNA sequence [BG215776]				ENST00000606491	AAACTCTGATATTGACCTCATTACTTCTCCCCGTTCTGCAGGCAGAAGACTGCTATGAGA	chr5:34651679-34651620	FALSE	Detected	Detected	Detected	Detected	Detected	Detected	7.49694	7.58243	7.24538	6.81874	6.21602	6.16887
A_22_P00014437	0.00996454	2.24953	1.16962	up	5.19514	4.02551						ENST00000548846	TGATGGGAAGGTTATTTGTTGGAATCCCTTTGCCTTTCCAAGGGAAAATAAACACAAAAA	chr12:111841048-111841107	FALSE	Detected	Detected	Detected	Not Detected	Not Detected	Not Detected	5.26424	4.99879	5.32238	3.77917	3.80526	4.49211
A_22_P00016072	0.00806136	3.68022	1.87979	up	4.772	2.8922						ENST00000560815	ACCAGAACTTGTATCACAGCCAGTCATATCTGGTGCTTTCCATGCTACTTTTACATACAT	chr15:39773238-39773297	FALSE	Detected	Detected	Detected	Not Detected	Not Detected	Not Detected	4.60316	4.67379	5.03904	3.39845	2.19736	3.08079
A_22_P00016184	0.00694176	2.56031	1.35632	up	5.02027	3.66396						ENST00000558702	GCAAAAGGGAAGTAACAAGTATTGAATGTTCACTTACCTCTTTCATTCCCCAATATGAAA	chr15:69750937-69750878	FALSE	Detected	Detected	Detected	Not Detected	Not Detected	Not Detected	4.95289	4.83371	5.27422	3.49189	4.12061	3.37937
A_22_P00019062	0.03486	2.08119	1.05741	up	5.93009	4.87268						ENST00000426794	TCAGAGAATCAGCACATATCTTGTCATGTCATAGCTGAAGAGCTGCCACCTAGACCTGTT	chr1:86066311-86066370	FALSE	Detected	Detected	Detected	Detected	Detected	Not Detected	6.26277	5.4824	6.04508	5.29484	4.87246	4.45073
A_22_P00024879	0.0395488	4.07772	2.02776	up	5.08645	3.05869						ENST00000511182	TATCTGAATGAACTAATGACCAACAGGCGGGCAGAAATGAGTGCTGCGGATTGATAACAG	chr5:17375670-17375611	FALSE	Detected	Detected	Detected	Not Detected	Not Detected	Not Detected	5.77476	4.35646	5.12815	3.17699	3.91975	2.07933
A_33_P3227457	0.0326607	2.23954	1.1632	up	6.34274	5.17954							CACTGTGAAGTGCTTTACTTTTCACTTGAGATATTTGCCATGGGAAAGACTATCATATTT	chr20:049373273-049373332	FALSE	Detected	Detected	Detected	Detected	Detected	Not Detected	6.54977	6.08638	6.39207	5.74355	4.58065	5.2144
A_33_P3227661	0.0100189	2.0862	1.06088	up	5.1672	4.10633						ENST00000623198	CAACAGCAGTTCGGTGAGGAAAGAAACCAAGCTATTTTCTCTTTTTCTCATAAACATTAT	chrY:27619699-27619758	FALSE	Detected	Detected	Detected	Detected	Not Detected	Not Detected	5.11475	4.90002	5.48683	4.22122	4.29668	3.80108
A_33_P3271711	0.0222754	-2.14062	-1.09803	down	6.84088	7.93891							TCCTGTTTCCTGAATGCCATCTCACCAGGCACACGAAAGAATAAAATTAAGGAATCAAGA	chr3:004856040-004855981	FALSE	Detected	Detected	Detected	Detected	Detected	Detected	7.30103	6.68677	6.53483	7.65058	8.30321	7.86294
A_33_P3390939	0.045334	2.13751	1.09593	up	4.78391	3.68798							ATGGACATGCATGACACTTGGTGCCAAAACCCAGGACAGGGGGACTCCTTCTGGAGACCT	chr1:222121576-222121635	FALSE	Detected	Detected	Detected	Not Detected	Not Detected	Not Detected	4.63199	4.69385	5.02591	3.21084	4.39658	3.45653
A_33_P3635136	0.0260555	3.97737	1.99181	up	6.66369	4.67188		602018404F1 NCI_CGAP_Brn67 Homo sapiens cDNA clone IMAGE:4154136 5', mRNA sequence [BF346224]					CATAAAGCAAAGTGGAGGGTTTGTCTTTTGGAAAAACAAAGTCGTTTTCTCCTCTGGAAA	chr6:8086714-8086655	FALSE	Detected	Detected	Detected	Detected	Not Detected	Not Detected	7.10851	6.29489	6.58767	5.68798	3.92761	4.40004
