# Supplementary material for: RSRC2 Expression Inhibits Malignant Progression of Triple-Negative Breast Cancer by Transcriptionally Regulating SCIN Expression
Source: Cancers (Basel). 2023 Dec 19;16(1):15. doi: 10.3390/cancers16010015 (PMC10778392; doi:10.3390/cancers16010015)
Supplement: Supplementary file 1 [file cancers-16-00015-s001.zip › Table S4.xlsx]

## Sheet: RSRC2_macs14.annotated
Table S4 ChIP-seq data of MDA-MB-231 cells chromose DNA combined by RSRC2 protein
PeakID (cmd=annotatePeaks.pl RSRC2_peaks.bed hg38)	Chr	Start	End	Strand	Peak Score	Focus Ratio/Region Size	Annotation	Detailed Annotation	Distance to TSS	Nearest PromoterID	Entrez ID	Nearest Unigene	Nearest Refseq	Nearest Ensembl	Gene Name	Gene Alias	Gene Description	Gene Type	length
MACS_peak_441	chr9	67723172	67724878	+	964.04	NA	Intergenic	SST1|Satellite|centr	2718	NR_027422	100133121	Hs.744835	NR_027422		FAM27B	FAM27A2	family with sequence similarity 27 member B	ncRNA	-1706
MACS_peak_438	chr9	61855953	61857410	+	646.94	NA	Intergenic	SST1|Satellite|centr	2597	NR_027421	100132948	Hs.645763	NM_001024942	ENSG00000154537	FAM27C	FAM27A|FAM27A1|FAM27A3|bA7G23.5	family with sequence similarity 27 member C	ncRNA	-1457
MACS_peak_439	chr9	65384830	65386481	+	460.72	NA	Intergenic	SST1|Satellite|centr	-100446	NM_001126334	653427	Hs.714683	NM_001126334	ENSG00000204779	FOXD4L5	bA15J10.2	forkhead box D4 like 5	protein-coding	-1651
MACS_peak_222	chr21	8201758	8209117	+	419.99	NA	promoter-TSS (NR_146144)	promoter-TSS (NR_146144)	122	NR_106782	102465433		NR_106782	ENSG00000275950	MIR6724-1	MIR6724|hsa-mir-6724|hsa-mir-6724-1	microRNA 6724-1	ncRNA	-7359
MACS_peak_224	chr21	8384224	8391690	+	385.07	NA	promoter-TSS (NR_106782).3	promoter-TSS (NR_106782).3	-405	NR_106782	102465433		NR_106782	ENSG00000275950	MIR6724-1	MIR6724|hsa-mir-6724|hsa-mir-6724-1	microRNA 6724-1	ncRNA	-7466
MACS_peak_331	chr5	94569799	94571377	+	347.97	NA	intron (NM_001145678, intron 2 of 20)	intron (NM_001145678, intron 2 of 20)	48016	NM_173665	285600	Hs.425123	NM_173665	ENSG00000185261	KIAA0825	C5orf36	KIAA0825	protein-coding	-1578
MACS_peak_287	chr3	91572248	91573470	+	330.52	NA	Intergenic	ALR/Alpha|Satellite|centr	2401222	NM_001314077	5627	Hs.64016	NM_000313	ENSG00000184500	PROS1	PROS|PS21|PS22|PS23|PS24|PS25|PSA|THPH5|THPH6	protein S	protein-coding	-1222
MACS_peak_41	chr11	53204503	53205687	+	312.9	NA	Intergenic	ALR/Alpha|Satellite|centr	1398903	NM_001004703	119749	Hs.553564	NM_001004703	ENSG00000185926	OR4C46	-	olfactory receptor family 4 subfamily C member 46	protein-coding	-1184
MACS_peak_173	chr19	47917234	47923905	+	308.52	NA	Intergenic	Intergenic	2140	NR_004436	100126799	Hs.723085	NR_004436		SNAR-A2	SNAR-A53129250	small ILF3/NF90-associated RNA A2	snRNA	-6671
MACS_peak_226	chr21	8436500	8444607	+	300.34	NA	promoter-TSS (NR_003287).2	promoter-TSS (NR_003287).2	-593	NR_146148	109864282		NR_146148		RNA28SN2	-	RNA, 28S ribosomal N2	rRNA	-8107
MACS_peak_182	chr19	50108904	50119995	+	291.43	NA	Intergenic	L1P4|LINE|L1	-1961	NR_024225	100169954	Hs.723094	NR_024225		SNAR-A11	-	small ILF3/NF90-associated RNA A11	snRNA	-11091
MACS_peak_229	chr21	9812974	9825023	+	279.99	NA	intron (NR_038377, intron 1 of 5)	SST1|Satellite|centr	2063	NR_038377	441058	Hs.130535	NR_038377		LINC01667	-	long intergenic non-protein coding RNA 1667	ncRNA	-12049
MACS_peak_107	chr14	19170490	19178008	+	278.86	NA	Intergenic	Intergenic	-75929	NR_133911	106480334	Hs.643607	NR_133911	ENSG00000232775	BMS1P22	-	BMS1, ribosome biogenesis factor pseudogene 22	pseudo	-7518
MACS_peak_184	chr19	50124023	50126815	+	277.66	NA	Intergenic	L1PB1|LINE|L1	-2225	NR_024226	100169955	Hs.723094	NR_024226		SNAR-A9	-	small ILF3/NF90-associated RNA A9	snRNA	-2792
MACS_peak_319	chr5	9939	12147	+	273.24	NA	Intergenic	(TAACCC)n|Simple_repeat|Simple_repeat	-81108	NM_052909	153478	Hs.535800	NM_052909	ENSG00000153404	PLEKHG4B	-	pleckstrin homology and RhoGEF domain containing G4B	protein-coding	-2208
MACS_peak_77	chr14	17778140	17779793	+	253.64	NA	Intergenic	ALR/Alpha|Satellite|centr	-822151	NM_001013354	440153	Hs.534880	NM_001013354	ENSG00000257115	OR11H12	-	olfactory receptor family 11 subfamily H member 12	protein-coding	-1653
MACS_peak_401	chr9	43734369	43738268	+	252.47	NA	Intergenic	ALR/Alpha|Satellite|centr	947918	NR_131213	105500239		NR_131213		XLOC_007697	-	uncharacterized LOC105500239	ncRNA	-3899
MACS_peak_352	chr7	59251068	59252117	+	250.38	NA	Intergenic	ALR/Alpha|Satellite|centr	1801415	NM_001159279	441234	Hs.533121	NM_001159279	ENSG00000182111	ZNF716	-	zinc finger protein 716	protein-coding	-1049
MACS_peak_116	chr14	19386911	19390761	+	245.41	NA	Intergenic	Intergenic	-32190	NR_046571	100852406	Hs.96459	NR_046571		POTEH-AS1	LA16c-3G11.5	POTEH antisense RNA 1	ncRNA	-3850
MACS_peak_112	chr14	19371169	19375908	+	244.85	NA	Intergenic	Intergenic	-35864	NR_110526	503639	Hs.659013	NM_001013701		DUXAP10	-	double homeobox A pseudogene 10	pseudo	-4739
MACS_peak_145	chr17	26577008	26580713	+	237.38	NA	Intergenic	ALR/Alpha|Satellite|centr	510381	NR_135673	105371703	Hs.649918	NR_135673		LOC105371703	-	uncharacterized LOC105371703	ncRNA	-3705
MACS_peak_214	chr20	27117228	27118771	+	229.64	NA	Intergenic	ALR/Alpha|Satellite|centr	-908766	NR_040095	284801	Hs.370699	NR_040095	ENSG00000227195	MIR663AHG	-	MIR663A host gene	ncRNA	-1543
MACS_peak_368	chr7	60350060	60351017	+	214.79	NA	Intergenic	ALR/Alpha|Satellite|centr	2900361	NM_001159279	441234	Hs.533121	NM_001159279	ENSG00000182111	ZNF716	-	zinc finger protein 716	protein-coding	-957
MACS_peak_10	chr1	124714503	124715736	+	212.12	NA	Intergenic	ALR/Alpha|Satellite|centr	3196007	NR_003955	647121	Hs.697682	NR_003955	ENSG00000231752	EMBP1	-	embigin pseudogene 1	pseudo	-1233
MACS_peak_186	chr19	50129114	50132105	+	211.28	NA	Intergenic	L1P4|LINE|L1	-2087	NR_024227	100169957	Hs.723094	NR_024227		SNAR-A6	-	small ILF3/NF90-associated RNA A6	snRNA	-2991
MACS_peak_151	chr19	8740583	8746874	+	206.92	NA	Intergenic	Intergenic	12774	NM_001004699	284383	Hs.553675	NM_001004699	ENSG00000181733	OR2Z1	OR19-4|OR2Z2	olfactory receptor family 2 subfamily Z member 1	protein-coding	-6291
MACS_peak_99	chr14	19095747	19100654	+	202.94	NA	non-coding (NR_133911, exon 1 of 3)	non-coding (NR_133911, exon 1 of 3)	120	NR_133911	106480334	Hs.643607	NR_133911	ENSG00000232775	BMS1P22	-	BMS1, ribosome biogenesis factor pseudogene 22	pseudo	-4907
MACS_peak_180	chr19	50104885	50106325	+	200.87	NA	Intergenic	Intergenic	1529	NR_024224	100169953	Hs.723094	NR_024224		SNAR-A7	-	small ILF3/NF90-associated RNA A7	snRNA	-1440
MACS_peak_106	chr14	19166936	19170262	+	199.34	NA	Intergenic	Intergenic	-70279	NR_133911	106480334	Hs.643607	NR_133911	ENSG00000232775	BMS1P22	-	BMS1, ribosome biogenesis factor pseudogene 22	pseudo	-3326
MACS_peak_364	chr7	59942635	59944059	+	191.2	NA	Intergenic	ALR/Alpha|Satellite|centr	2493170	NM_001159279	441234	Hs.533121	NM_001159279	ENSG00000182111	ZNF716	-	zinc finger protein 716	protein-coding	-1424
MACS_peak_105	chr14	19159790	19164518	+	190.54	NA	Intergenic	Intergenic	-63834	NR_133911	106480334	Hs.643607	NR_133911	ENSG00000232775	BMS1P22	-	BMS1, ribosome biogenesis factor pseudogene 22	pseudo	-4728
MACS_peak_332	chr5	100050523	100051977	+	189.99	NA	Intergenic	Intergenic	337004	NR_027503	100133050	Hs.534796	NR_027503		LOC100133050	-	glucuronidase beta pseudogene	pseudo	-1454
MACS_peak_152	chr19	8746887	8752799	+	188.45	NA	Intergenic	Intergenic	18889	NM_001004699	284383	Hs.553675	NM_001004699	ENSG00000181733	OR2Z1	OR19-4|OR2Z2	olfactory receptor family 2 subfamily Z member 1	protein-coding	-5912
MACS_peak_339	chr6	170398164	170400721	+	188.37	NA	intron (NM_001286380, intron 9 of 10).2	intron (NM_001286380, intron 9 of 10).2	68681	NR_039787	100616430		NR_039787	ENSG00000266245	MIR4644	-	microRNA 4644	ncRNA	-2557
MACS_peak_290	chr3	92278791	92279706	+	184.85	NA	Intergenic	ALR/Alpha|Satellite|centr	1694833	NM_001314077	5627	Hs.64016	NM_000313	ENSG00000184500	PROS1	PROS|PS21|PS22|PS23|PS24|PS25|PSA|THPH5|THPH6	protein S	protein-coding	-915
MACS_peak_300	chr4	49572042	49579334	+	180.21	NA	Intergenic	MSTA-int|LTR|ERVL-MaLR	589046	NM_001286791	80157	Hs.479703	NM_025087	ENSG00000109182	CWH43	CWH43-C|PGAP2IP	cell wall biogenesis 43 C-terminal homolog	protein-coding	-7292
MACS_peak_269	chr22	15638887	15642468	+	179.46	NA	Intergenic	L1M2|LINE|L1	-49349	NM_001136213	23784	Hs.581075	NM_001004053	ENSG00000198062	POTEH	A26C3|ACTBL1|CT104.7|POTE22	POTE ankyrin domain family member H	protein-coding	-3581
MACS_peak_61	chr13	17655499	17657512	+	179.12	NA	Intergenic	ALR/Alpha|Satellite|centr	-538792	NR_027278	26080	Hs.448583	NR_027278	ENSG00000279516	FAM230C	LINC00281|NCRNA00281	family with sequence similarity 230 member C	ncRNA	-2013
MACS_peak_183	chr19	50120949	50123931	+	175.37	NA	TTS (NR_024223).4	TTS (NR_024223).4	754	NR_024223	100169952	Hs.723094	NR_024223		SNAR-A5	-	small ILF3/NF90-associated RNA A5	snRNA	-2982
MACS_peak_295	chr4	49091100	49094336	+	174.96	NA	Intergenic	(CATTC)n|Satellite|Satellite	106076	NM_001286791	80157	Hs.479703	NM_025087	ENSG00000109182	CWH43	CWH43-C|PGAP2IP	cell wall biogenesis 43 C-terminal homolog	protein-coding	-3236
MACS_peak_120	chr14	19486348	19490954	+	174.82	NA	Intergenic	Intergenic	-54310	NM_001005356	404785	Hs.711826	NM_207513	ENSG00000187537	POTEG	A26C2|ACTBL1|CT104.4|POTE-14|POTE14|POTE14alpha|POTE22	POTE ankyrin domain family member G	protein-coding	-4606
MACS_peak_75	chr14	17639829	17641024	+	174.69	NA	Intergenic	ALR/Alpha|Satellite|centr	-960691	NM_001013354	440153	Hs.534880	NM_001013354	ENSG00000257115	OR11H12	-	olfactory receptor family 11 subfamily H member 12	protein-coding	-1195
MACS_peak_357	chr7	59537944	59538477	+	173.8	NA	Intergenic	ALR/Alpha|Satellite|centr	2088033	NM_001159279	441234	Hs.533121	NM_001159279	ENSG00000182111	ZNF716	-	zinc finger protein 716	protein-coding	-533
MACS_peak_396	chr9	43637897	43641046	+	173.03	NA	Intergenic	ALR/Alpha|Satellite|centr	851071	NR_131213	105500239		NR_131213		XLOC_007697	-	uncharacterized LOC105500239	ncRNA	-3149
MACS_peak_442	chrX	141424257	141425785	+	170.38	NA	Intergenic	L1HS|LINE|L1	-77828	NR_037183	619455	Hs.590784	NR_037183	ENSG00000277215	SPANXA2-OT1	CXorf18	SPANXA2 overlapping transcript 1	ncRNA	-1528
MACS_peak_241	chr21	12519946	12522281	+	168.9	NA	Intergenic	ALR/Alpha|Satellite|centr	-517053	NR_026916	149992	Hs.558645	NM_153773		ANKRD30BP2	C21orf99|CT85|CTSP-1|CTSP1	ankyrin repeat domain 30B pseudogene 2	pseudo	-2335
MACS_peak_412	chr9	43969085	43972385	+	165.88	NA	Intergenic	ALR/Alpha|Satellite|centr	1182335	NR_131213	105500239		NR_131213		XLOC_007697	-	uncharacterized LOC105500239	ncRNA	-3300
MACS_peak_440	chr9	65389245	65390263	+	163.56	NA	Intergenic	SST1|Satellite|centr	-104545	NM_001126334	653427	Hs.714683	NM_001126334	ENSG00000204779	FOXD4L5	bA15J10.2	forkhead box D4 like 5	protein-coding	-1018
MACS_peak_79	chr14	17864817	17865506	+	163.2	NA	Intergenic	ALR/Alpha|Satellite|centr	-735956	NM_001013354	440153	Hs.534880	NM_001013354	ENSG00000257115	OR11H12	-	olfactory receptor family 11 subfamily H member 12	protein-coding	-689
MACS_peak_21	chr11	51560082	51561488	+	162.99	NA	Intergenic	ALR/Alpha|Satellite|centr	1151638	NR_024504	646813	Hs.684179	NR_024504		LOC646813	-	DExH-box helicase 9 pseudogene	pseudo	-1406
MACS_peak_302	chr4	49651040	49653704	+	162.85	NA	Intergenic	(GAATG)n|Satellite|Satellite	665730	NM_001286791	80157	Hs.479703	NM_025087	ENSG00000109182	CWH43	CWH43-C|PGAP2IP	cell wall biogenesis 43 C-terminal homolog	protein-coding	-2664
MACS_peak_395	chr9	43635598	43637273	+	161.48	NA	Intergenic	ALR/Alpha|Satellite|centr	848035	NR_131213	105500239		NR_131213		XLOC_007697	-	uncharacterized LOC105500239	ncRNA	-1675
MACS_peak_94	chr14	19011592	19015591	+	161.21	NA	Intergenic	Intergenic	-32798	NR_110505	100508046	Hs.433218	NR_110505	ENSG00000275563	LOC100508046	-	uncharacterized LOC100508046	ncRNA	-3999
MACS_peak_219	chr21	7254791	7261782	+	158.96	NA	Intergenic	(TGGAA)n|Simple_repeat|Simple_repeat	-172351	NM_001322044	102724219	Hs.743984	NM_001322044		LOC102724219	-	uncharacterized LOC102724219	protein-coding	-6991
MACS_peak_147	chr17	26587467	26590072	+	157.7	NA	Intergenic	ALR/Alpha|Satellite|centr	500472	NR_135673	105371703	Hs.649918	NR_135673		LOC105371703	-	uncharacterized LOC105371703	ncRNA	-2605
MACS_peak_223	chr21	8255706	8261012	+	155.46	NA	intron (NR_003287, intron 1 of 2)	LSU-rRNA_Hsa|rRNA|rRNA	1578	NR_146120	109864274		NR_146120		RNA5-8SN4	RN5-8S1|RNA5-8S5	RNA, 5.8S ribosomal N4	rRNA	-5306
MACS_peak_178	chr19	50092016	50094502	+	154.1	NA	promoter-TSS (NR_024215).2	promoter-TSS (NR_024215).2	-650	NR_024229	100170216	Hs.723094	NR_024229		SNAR-A10	-	small ILF3/NF90-associated RNA A10	snRNA	-2486
MACS_peak_11	chr1	124911218	124912339	+	152.11	NA	Intergenic	ALR/Alpha|Satellite|centr	3392666	NR_003955	647121	Hs.697682	NR_003955	ENSG00000231752	EMBP1	-	embigin pseudogene 1	pseudo	-1121
MACS_peak_279	chr3	90796931	90798967	+	150.74	NA	Intergenic	ALR/Alpha|Satellite|centr	1690425	NM_182644	2042	Hs.123642	NM_005233	ENSG00000044524	EPHA3	EK4|ETK|ETK1|HEK|HEK4|TYRO4	EPH receptor A3	protein-coding	-2036
MACS_peak_356	chr7	59526331	59527342	+	150.02	NA	Intergenic	ALR/Alpha|Satellite|centr	2076659	NM_001159279	441234	Hs.533121	NM_001159279	ENSG00000182111	ZNF716	-	zinc finger protein 716	protein-coding	-1011
MACS_peak_443	chrX	141425865	141427538	+	146.98	NA	Intergenic	L1HS|LINE|L1	-76148	NR_037183	619455	Hs.590784	NR_037183	ENSG00000277215	SPANXA2-OT1	CXorf18	SPANXA2 overlapping transcript 1	ncRNA	-1673
MACS_peak_303	chr4	49655628	49658094	+	145.89	NA	Intergenic	(GAATG)n|Satellite|Satellite	670219	NM_001286791	80157	Hs.479703	NM_025087	ENSG00000109182	CWH43	CWH43-C|PGAP2IP	cell wall biogenesis 43 C-terminal homolog	protein-coding	-2466
MACS_peak_36	chr11	52974569	52975835	+	145.68	NA	Intergenic	ALR/Alpha|Satellite|centr	1628796	NM_001004703	119749	Hs.553564	NM_001004703	ENSG00000185926	OR4C46	-	olfactory receptor family 4 subfamily C member 46	protein-coding	-1266
MACS_peak_29	chr11	52320219	52321697	+	145.38	NA	Intergenic	ALR/Alpha|Satellite|centr	1911811	NR_024504	646813	Hs.684179	NR_024504		LOC646813	-	DExH-box helicase 9 pseudogene	pseudo	-1478
MACS_peak_225	chr21	8392284	8396361	+	144.67	NA	non-coding (NR_146151, exon 1 of 1)	non-coding (NR_146151, exon 1 of 1)	-1284	NR_146147	109864281		NR_146147	ENSG00000278233	RNA5-8SN2	RNA5-8N2	RNA, 5.8S ribosomal N2	rRNA	-4077
MACS_peak_122	chr14	19667700	19670707	+	143.03	NA	Intergenic	Intergenic	45129	NM_001197287	79334	Hs.554706	NM_001197287	ENSG00000258453	OR11H2	C14orf15|OR11H13|OR11H2P|OR11H8P	olfactory receptor family 11 subfamily H member 2	protein-coding	-3007
MACS_peak_294	chr3	198099684	198103025	+	142.29	NA	Intergenic	Intergenic	-20683	NR_003291	348840	Hs.512227	NM_182631	ENSG00000226435	ANKRD18DP	-	ankyrin repeat domain 18D, pseudogene	pseudo	-3341
MACS_peak_198	chr2	92622491	92625934	+	139.46	NA	Intergenic	ALR/Alpha|Satellite|centr	683079	NR_027714	440888	Hs.730239	NM_001032412		ACTR3BP2	FKSG73	ACTR3B pseudogene 2	pseudo	-3443
MACS_peak_155	chr19	8784867	8786951	+	139.36	NA	Intergenic	AluJb|SINE|Alu	36154	NM_001304350	148156	Hs.349444	NM_144693	ENSG00000167785	ZNF558	-	zinc finger protein 558	protein-coding	-2084
MACS_peak_309	chr4	50327801	50329356	+	138.18	NA	Intergenic	ALR/Alpha|Satellite|centr	1341936	NM_001286791	80157	Hs.479703	NM_025087	ENSG00000109182	CWH43	CWH43-C|PGAP2IP	cell wall biogenesis 43 C-terminal homolog	protein-coding	-1555
MACS_peak_54	chr13	17067282	17068265	+	137.82	NA	Intergenic	ALR/Alpha|Satellite|centr	-1127524	NR_027278	26080	Hs.448583	NR_027278	ENSG00000279516	FAM230C	LINC00281|NCRNA00281	family with sequence similarity 230 member C	ncRNA	-983
MACS_peak_243	chr21	12606817	12607804	+	137.46	NA	Intergenic	ALR/Alpha|Satellite|centr	-430856	NR_026916	149992	Hs.558645	NM_153773		ANKRD30BP2	C21orf99|CT85|CTSP-1|CTSP1	ankyrin repeat domain 30B pseudogene 2	pseudo	-987
MACS_peak_179	chr19	50101829	50103483	+	135.5	NA	Intergenic	MER66B|LTR|ERV1	1419	NR_024229	100170216	Hs.723094	NR_024229		SNAR-A10	-	small ILF3/NF90-associated RNA A10	snRNA	-1654
MACS_peak_49	chr11	54182730	54183650	+	134.03	NA	Intergenic	ALR/Alpha|Satellite|centr	420808	NM_001004703	119749	Hs.553564	NM_001004703	ENSG00000185926	OR4C46	-	olfactory receptor family 4 subfamily C member 46	protein-coding	-920
MACS_peak_239	chr21	12382139	12383258	+	132.65	NA	Intergenic	ALR/Alpha|Satellite|centr	-655468	NR_026916	149992	Hs.558645	NM_153773		ANKRD30BP2	C21orf99|CT85|CTSP-1|CTSP1	ankyrin repeat domain 30B pseudogene 2	pseudo	-1119
MACS_peak_205	chr2	92993863	92995020	+	132.38	NA	Intergenic	ALR/Alpha|Satellite|centr	1053308	NR_027714	440888	Hs.730239	NM_001032412		ACTR3BP2	FKSG73	ACTR3B pseudogene 2	pseudo	-1157
MACS_peak_135	chr17	22890445	22892318	+	132.35	NA	Intergenic	ALR/Alpha|Satellite|centr	368270	NM_001190452	100462977	Hs.740185	NM_001190452	ENSG00000256618	MTRNR2L1	HN1	MT-RNR2 like 1	protein-coding	-1873
MACS_peak_66	chr13	17949989	17950718	+	132.34	NA	Intergenic	ALR/Alpha|Satellite|centr	-244944	NR_027278	26080	Hs.448583	NR_027278	ENSG00000279516	FAM230C	LINC00281|NCRNA00281	family with sequence similarity 230 member C	ncRNA	-729
MACS_peak_35	chr11	52907517	52908661	+	132.23	NA	Intergenic	ALR/Alpha|Satellite|centr	1695909	NM_001004703	119749	Hs.553564	NM_001004703	ENSG00000185926	OR4C46	-	olfactory receptor family 4 subfamily C member 46	protein-coding	-1144
MACS_peak_97	chr14	19081140	19084402	+	132.14	NA	TTS (NR_133911)	TTS (NR_133911)	10566	NR_073460	101101776	Hs.617315	NR_073460	ENSG00000228294	BMS1P17	LINC00516	BMS1, ribosome biogenesis factor pseudogene 17	pseudo	-3262
MACS_peak_354	chr7	59284200	59285400	+	131.29	NA	Intergenic	ALR/Alpha|Satellite|centr	1834623	NM_001159279	441234	Hs.533121	NM_001159279	ENSG00000182111	ZNF716	-	zinc finger protein 716	protein-coding	-1200
MACS_peak_57	chr13	17400959	17402892	+	130.97	NA	Intergenic	ALR/Alpha|Satellite|centr	-793372	NR_027278	26080	Hs.448583	NR_027278	ENSG00000279516	FAM230C	LINC00281|NCRNA00281	family with sequence similarity 230 member C	ncRNA	-1933
MACS_peak_139	chr17	23068467	23069448	+	130.86	NA	Intergenic	ALR/Alpha|Satellite|centr	545846	NM_001190452	100462977	Hs.740185	NM_001190452	ENSG00000256618	MTRNR2L1	HN1	MT-RNR2 like 1	protein-coding	-981
MACS_peak_291	chr3	92589517	92590706	+	130.47	NA	Intergenic	ALR/Alpha|Satellite|centr	1383970	NM_001314077	5627	Hs.64016	NM_000313	ENSG00000184500	PROS1	PROS|PS21|PS22|PS23|PS24|PS25|PSA|THPH5|THPH6	protein S	protein-coding	-1189
MACS_peak_70	chr14	17188531	17190564	+	130.39	NA	Intergenic	ALR/Alpha|Satellite|centr	-1411570	NM_001013354	440153	Hs.534880	NM_001013354	ENSG00000257115	OR11H12	-	olfactory receptor family 11 subfamily H member 12	protein-coding	-2033
MACS_peak_124	chr14	19678447	19681619	+	129.23	NA	Intergenic	Intergenic	34299	NM_001197287	79334	Hs.554706	NM_001197287	ENSG00000258453	OR11H2	C14orf15|OR11H13|OR11H2P|OR11H8P	olfactory receptor family 11 subfamily H member 2	protein-coding	-3172
MACS_peak_247	chr21	12814372	12815274	+	128.57	NA	Intergenic	ALR/Alpha|Satellite|centr	-223343	NR_026916	149992	Hs.558645	NM_153773		ANKRD30BP2	C21orf99|CT85|CTSP-1|CTSP1	ankyrin repeat domain 30B pseudogene 2	pseudo	-902
MACS_peak_367	chr7	60301451	60302248	+	127.69	NA	Intergenic	ALR/Alpha|Satellite|centr	2851672	NM_001159279	441234	Hs.533121	NM_001159279	ENSG00000182111	ZNF716	-	zinc finger protein 716	protein-coding	-797
MACS_peak_58	chr13	17517545	17518730	+	127.66	NA	Intergenic	ALR/Alpha|Satellite|centr	-677160	NR_027278	26080	Hs.448583	NR_027278	ENSG00000279516	FAM230C	LINC00281|NCRNA00281	family with sequence similarity 230 member C	ncRNA	-1185
MACS_peak_371	chr7	63756983	63759855	+	127.14	NA	Intergenic	CpG	137329	NR_036270	100422848		NR_036270	ENSG00000265214	MIR4283-2	-	microRNA 4283-2	ncRNA	-2872
MACS_peak_407	chr9	43843854	43845599	+	127.08	NA	Intergenic	ALR/Alpha|Satellite|centr	1056326	NR_131213	105500239		NR_131213		XLOC_007697	-	uncharacterized LOC105500239	ncRNA	-1745
MACS_peak_211	chr20	26522875	26523872	+	127.01	NA	Intergenic	ALR/Alpha|Satellite|centr	-314140	NR_040095	284801	Hs.370699	NR_040095	ENSG00000227195	MIR663AHG	-	MIR663A host gene	ncRNA	-997
MACS_peak_325	chr5	48561116	48562065	+	126.91	NA	Intergenic	ALR/Alpha|Satellite|centr	1879810	NM_198449	133418	Hs.561411	NM_198449	ENSG00000170571	EMB	GP70	embigin	protein-coding	-949
MACS_peak_327	chr5	49226465	49227337	+	126.81	NA	Intergenic	ALR/Alpha|Satellite|centr	1214499	NM_198449	133418	Hs.561411	NM_198449	ENSG00000170571	EMB	GP70	embigin	protein-coding	-872
MACS_peak_299	chr4	49332518	49336818	+	124.58	NA	Intergenic	GSATII|Satellite|centr	348026	NM_001286791	80157	Hs.479703	NM_025087	ENSG00000109182	CWH43	CWH43-C|PGAP2IP	cell wall biogenesis 43 C-terminal homolog	protein-coding	-4300
MACS_peak_131	chr17	21662437	21667904	+	121.83	NA	Intergenic	L1MB2|LINE|L1	-27353	NM_001194958	100134444	Hs.200629	NM_001194958	ENSG00000260458	KCNJ18	KIR2.6|TTPP2	potassium voltage-gated channel subfamily J member 18	protein-coding	-5467
MACS_peak_8	chr1	123557617	123558722	+	120.79	NA	Intergenic	ALR/Alpha|Satellite|centr	2039057	NR_003955	647121	Hs.697682	NR_003955	ENSG00000231752	EMBP1	-	embigin pseudogene 1	pseudo	-1105
MACS_peak_272	chr22	15681037	15684941	+	120.76	NA	Intergenic	Intergenic	-7037	NM_001136213	23784	Hs.581075	NM_001004053	ENSG00000198062	POTEH	A26C3|ACTBL1|CT104.7|POTE22	POTE ankyrin domain family member H	protein-coding	-3904
MACS_peak_108	chr14	19179886	19183714	+	120.59	NA	Intergenic	Intergenic	-83480	NR_133911	106480334	Hs.643607	NR_133911	ENSG00000232775	BMS1P22	-	BMS1, ribosome biogenesis factor pseudogene 22	pseudo	-3828
MACS_peak_217	chr20	30283323	30284529	+	119.64	NA	intron (NR_145432, intron 1 of 1)	SST1|Satellite|centr	2611	NR_145432	400841	Hs.516959	NM_207470		LINC01597	-	long intergenic non-protein coding RNA 1597	ncRNA	-1206
MACS_peak_317	chr4	190081873	190086145	+	119.1	NA	Intergenic	CpG	19507	NR_121644	100419743		NR_121644	ENSG00000281591	DBET	DBE-T|DUX4L30	D4Z4 binding element transcript (non-protein coding)	ncRNA	-4272
MACS_peak_22	chr11	51603053	51603790	+	118.96	NA	Intergenic	ALR/Alpha|Satellite|centr	1194274	NR_024504	646813	Hs.684179	NR_024504		LOC646813	-	DExH-box helicase 9 pseudogene	pseudo	-737
MACS_peak_358	chr7	59554285	59555339	+	118.72	NA	Intergenic	ALR/Alpha|Satellite|centr	2104635	NM_001159279	441234	Hs.533121	NM_001159279	ENSG00000182111	ZNF716	-	zinc finger protein 716	protein-coding	-1054
MACS_peak_187	chr2	89826784	89830043	+	118.13	NA	Intergenic	(ATTCC)n|Simple_repeat|Simple_repeat	-190506	NR_136329	101927050	Hs.578075	NR_136329		LOC101927050	-	lysine methyltransferase 2C pseudogene	pseudo	-3259
MACS_peak_44	chr11	53486268	53487522	+	118.04	NA	Intergenic	ALR/Alpha|Satellite|centr	1117103	NM_001004703	119749	Hs.553564	NM_001004703	ENSG00000185926	OR4C46	-	olfactory receptor family 4 subfamily C member 46	protein-coding	-1254
MACS_peak_423	chr9	44167485	44169785	+	117.66	NA	Intergenic	ALR/Alpha|Satellite|centr	1380235	NR_131213	105500239		NR_131213		XLOC_007697	-	uncharacterized LOC105500239	ncRNA	-2300
MACS_peak_235	chr21	11931703	11932821	+	117.09	NA	Intergenic	ALR/Alpha|Satellite|centr	-1105904	NR_026916	149992	Hs.558645	NM_153773		ANKRD30BP2	C21orf99|CT85|CTSP-1|CTSP1	ankyrin repeat domain 30B pseudogene 2	pseudo	-1118
MACS_peak_408	chr9	43852688	43853946	+	116.27	NA	Intergenic	ALR/Alpha|Satellite|centr	1064917	NR_131213	105500239		NR_131213		XLOC_007697	-	uncharacterized LOC105500239	ncRNA	-1258
MACS_peak_263	chr22	14520806	14521810	+	116.24	NA	Intergenic	ALR/Alpha|Satellite|centr	-1006851	NM_001005239	81061	Hs.554706	NM_001005239	ENSG00000130538	OR11H1	OR11H12|OR22-1	olfactory receptor family 11 subfamily H member 1	protein-coding	-1004
MACS_peak_280	chr3	90845636	90847024	+	115.92	NA	Intergenic	ALR/Alpha|Satellite|centr	1738806	NM_182644	2042	Hs.123642	NM_005233	ENSG00000044524	EPHA3	EK4|ETK|ETK1|HEK|HEK4|TYRO4	EPH receptor A3	protein-coding	-1388
MACS_peak_9	chr1	123755146	123756167	+	113.64	NA	Intergenic	ALR/Alpha|Satellite|centr	2236544	NR_003955	647121	Hs.697682	NR_003955	ENSG00000231752	EMBP1	-	embigin pseudogene 1	pseudo	-1021
MACS_peak_403	chr9	43766520	43770750	+	112.78	NA	Intergenic	ALR/Alpha|Satellite|centr	980235	NR_131213	105500239		NR_131213		XLOC_007697	-	uncharacterized LOC105500239	ncRNA	-4230
MACS_peak_420	chr9	44105749	44107463	+	112.57	NA	Intergenic	ALR/Alpha|Satellite|centr	1318206	NR_131213	105500239		NR_131213		XLOC_007697	-	uncharacterized LOC105500239	ncRNA	-1714
MACS_peak_404	chr9	43776868	43779163	+	112.5	NA	Intergenic	ALR/Alpha|Satellite|centr	989615	NR_131213	105500239		NR_131213		XLOC_007697	-	uncharacterized LOC105500239	ncRNA	-2295
MACS_peak_119	chr14	19483737	19486042	+	112.36	NA	Intergenic	AluSz|SINE|Alu	-50548	NM_001005356	404785	Hs.711826	NM_207513	ENSG00000187537	POTEG	A26C2|ACTBL1|CT104.4|POTE-14|POTE14|POTE14alpha|POTE22	POTE ankyrin domain family member G	protein-coding	-2305
MACS_peak_293	chr3	93381516	93382131	+	112.08	NA	Intergenic	ALR/Alpha|Satellite|centr	592258	NM_001314077	5627	Hs.64016	NM_000313	ENSG00000184500	PROS1	PROS|PS21|PS22|PS23|PS24|PS25|PSA|THPH5|THPH6	protein S	protein-coding	-615
MACS_peak_146	chr17	26582436	26583913	+	112.03	NA	Intergenic	ALR/Alpha|Satellite|centr	506067	NR_135673	105371703	Hs.649918	NR_135673		LOC105371703	-	uncharacterized LOC105371703	ncRNA	-1477
MACS_peak_92	chr14	19002175	19004992	+	110.84	NA	3' UTR (NM_001145442, exon 11 of 11)	3' UTR (NM_001145442, exon 11 of 11)	-22790	NR_110505	100508046	Hs.433218	NR_110505	ENSG00000275563	LOC100508046	-	uncharacterized LOC100508046	ncRNA	-2817
MACS_peak_24	chr11	51662126	51663201	+	110.74	NA	Intergenic	ALR/Alpha|Satellite|centr	1253516	NR_024504	646813	Hs.684179	NR_024504		LOC646813	-	DExH-box helicase 9 pseudogene	pseudo	-1075
MACS_peak_245	chr21	12792637	12793739	+	110.25	NA	Intergenic	ALR/Alpha|Satellite|centr	-244978	NR_026916	149992	Hs.558645	NM_153773		ANKRD30BP2	C21orf99|CT85|CTSP-1|CTSP1	ankyrin repeat domain 30B pseudogene 2	pseudo	-1102
MACS_peak_255	chr22	14070225	14071332	+	109.51	NA	Intergenic	ALR/Alpha|Satellite|centr	-1457381	NM_001005239	81061	Hs.554706	NM_001005239	ENSG00000130538	OR11H1	OR11H12|OR22-1	olfactory receptor family 11 subfamily H member 1	protein-coding	-1107
MACS_peak_18	chr11	51130018	51131132	+	109.24	NA	Intergenic	ALR/Alpha|Satellite|centr	721428	NR_024504	646813	Hs.684179	NR_024504		LOC646813	-	DExH-box helicase 9 pseudogene	pseudo	-1114
MACS_peak_163	chr19	26825824	26827564	+	108.99	NA	Intergenic	ALR/Alpha|Satellite|centr	-966737	NR_110688	101927151	Hs.567934	NR_110687	ENSG00000267575	LOC101927151	-	uncharacterized LOC101927151	ncRNA	-1740
MACS_peak_148	chr17	26596953	26599367	+	108.99	NA	Intergenic	ALR/Alpha|Satellite|centr	491081	NR_135673	105371703	Hs.649918	NR_135673		LOC105371703	-	uncharacterized LOC105371703	ncRNA	-2414
MACS_peak_63	chr13	17742252	17743294	+	108.64	NA	Intergenic	ALR/Alpha|Satellite|centr	-452524	NR_027278	26080	Hs.448583	NR_027278	ENSG00000279516	FAM230C	LINC00281|NCRNA00281	family with sequence similarity 230 member C	ncRNA	-1042
MACS_peak_117	chr14	19426192	19428942	+	107.01	NA	intron (NM_001005356, intron 3 of 10)	intron (NM_001005356, intron 3 of 10)	6541	NR_110504	101929572	Hs.96459	NR_110504	ENSG00000276888	LOC101929572	-	uncharacterized LOC101929572	ncRNA	-2750
MACS_peak_236	chr21	12071056	12072207	+	106.68	NA	Intergenic	ALR/Alpha|Satellite|centr	-966535	NR_026916	149992	Hs.558645	NM_153773		ANKRD30BP2	C21orf99|CT85|CTSP-1|CTSP1	ankyrin repeat domain 30B pseudogene 2	pseudo	-1151
MACS_peak_88	chr14	18927866	18931274	+	106.59	NA	Intergenic	L1PB1|LINE|L1	-37864	NM_001145442	641455	Hs.654289	NM_001145442	ENSG00000222036	POTEM	ACT|P704P|POTE14beta	POTE ankyrin domain family member M	protein-coding	-3408
MACS_peak_197	chr2	92617031	92618943	+	106.51	NA	Intergenic	ALR/Alpha|Satellite|centr	676854	NR_027714	440888	Hs.730239	NM_001032412		ACTR3BP2	FKSG73	ACTR3B pseudogene 2	pseudo	-1912
MACS_peak_174	chr19	47932067	47935516	+	106.23	NA	promoter-TSS (NR_004436).2	promoter-TSS (NR_004436).2	-390	NR_004436	100126799	Hs.723085	NR_004436		SNAR-A2	SNAR-A53129250	small ILF3/NF90-associated RNA A2	snRNA	-3449
MACS_peak_383	chr9	43445764	43447361	+	105.09	NA	Intergenic	ALR/Alpha|Satellite|centr	658162	NR_131213	105500239		NR_131213		XLOC_007697	-	uncharacterized LOC105500239	ncRNA	-1597
MACS_peak_153	chr19	8757166	8760190	+	104.79	NA	Intergenic	Intergenic	27724	NM_001004699	284383	Hs.553675	NM_001004699	ENSG00000181733	OR2Z1	OR19-4|OR2Z2	olfactory receptor family 2 subfamily Z member 1	protein-coding	-3024
MACS_peak_85	chr14	18612079	18615578	+	104.32	NA	Intergenic	Intergenic	12711	NM_001013354	440153	Hs.534880	NM_001013354	ENSG00000257115	OR11H12	-	olfactory receptor family 11 subfamily H member 12	protein-coding	-3499
MACS_peak_264	chr22	14658188	14660453	+	104.26	NA	Intergenic	ALR/Alpha|Satellite|centr	-868839	NM_001005239	81061	Hs.554706	NM_001005239	ENSG00000130538	OR11H1	OR11H12|OR22-1	olfactory receptor family 11 subfamily H member 1	protein-coding	-2265
MACS_peak_172	chr19	47903735	47905954	+	103.34	NA	Intergenic	AluSx|SINE|Alu	-2834	NR_004437	100126800	Hs.707967	NR_004437		SNAR-A12	SNAR-A53102747	small ILF3/NF90-associated RNA A12	snRNA	-2219
MACS_peak_73	chr14	17328774	17330111	+	102.98	NA	Intergenic	ALR/Alpha|Satellite|centr	-1271675	NM_001013354	440153	Hs.534880	NM_001013354	ENSG00000257115	OR11H12	-	olfactory receptor family 11 subfamily H member 12	protein-coding	-1337
MACS_peak_405	chr9	43782877	43784724	+	102.39	NA	Intergenic	ALR/Alpha|Satellite|centr	995400	NR_131213	105500239		NR_131213		XLOC_007697	-	uncharacterized LOC105500239	ncRNA	-1847
MACS_peak_17	chr11	51097677	51098204	+	102.24	NA	Intergenic	ALR/Alpha|Satellite|centr	688793	NR_024504	646813	Hs.684179	NR_024504		LOC646813	-	DExH-box helicase 9 pseudogene	pseudo	-527
MACS_peak_284	chr3	90888266	90889365	+	101.83	NA	Intergenic	ALR/Alpha|Satellite|centr	1781291	NM_182644	2042	Hs.123642	NM_005233	ENSG00000044524	EPHA3	EK4|ETK|ETK1|HEK|HEK4|TYRO4	EPH receptor A3	protein-coding	-1099
MACS_peak_388	chr9	43552484	43553781	+	101.7	NA	Intergenic	ALR/Alpha|Satellite|centr	764732	NR_131213	105500239		NR_131213		XLOC_007697	-	uncharacterized LOC105500239	ncRNA	-1297
MACS_peak_96	chr14	19043158	19046390	+	101.3	NA	Intergenic	Intergenic	-17598	NR_110526	503639	Hs.659013	NM_001013701		DUXAP10	-	double homeobox A pseudogene 10	pseudo	-3232
MACS_peak_189	chr2	90399688	90402518	+	100.83	NA	Intergenic	Intergenic	-763196	NR_136329	101927050	Hs.578075	NR_136329		LOC101927050	-	lysine methyltransferase 2C pseudogene	pseudo	-2830
MACS_peak_313	chr4	50698481	50700147	+	100.08	NA	Intergenic	ALR/Alpha|Satellite|centr	-1143686	NM_015115	23142	Hs.605388	NM_015115	ENSG00000109184	DCUN1D4	-	defective in cullin neddylation 1 domain containing 4	protein-coding	-1666
MACS_peak_256	chr22	14209597	14210609	+	99.84	NA	Intergenic	ALR/Alpha|Satellite|centr	-1318056	NM_001005239	81061	Hs.554706	NM_001005239	ENSG00000130538	OR11H1	OR11H12|OR22-1	olfactory receptor family 11 subfamily H member 1	protein-coding	-1012
MACS_peak_215	chr20	27765280	27766607	+	99.49	NA	Intergenic	ALR/Alpha|Satellite|centr	836722	NR_132315	100289097	Hs.529357	NR_132315	ENSG00000282826	FRG1CP	-	FSHD region gene 1 family member C, pseudogene	pseudo	-1327
MACS_peak_330	chr5	49520509	49521193	+	99.22	NA	Intergenic	ALR/Alpha|Satellite|centr	920549	NM_198449	133418	Hs.561411	NM_198449	ENSG00000170571	EMB	GP70	embigin	protein-coding	-684
MACS_peak_304	chr4	49892883	49894430	+	98.84	NA	Intergenic	ALR/Alpha|Satellite|centr	907014	NM_001286791	80157	Hs.479703	NM_025087	ENSG00000109182	CWH43	CWH43-C|PGAP2IP	cell wall biogenesis 43 C-terminal homolog	protein-coding	-1547
MACS_peak_55	chr13	17206426	17207571	+	98.66	NA	Intergenic	ALR/Alpha|Satellite|centr	-988299	NR_027278	26080	Hs.448583	NR_027278	ENSG00000279516	FAM230C	LINC00281|NCRNA00281	family with sequence similarity 230 member C	ncRNA	-1145
MACS_peak_20	chr11	51461926	51463204	+	98.55	NA	Intergenic	ALR/Alpha|Satellite|centr	1053418	NR_024504	646813	Hs.684179	NR_024504		LOC646813	-	DExH-box helicase 9 pseudogene	pseudo	-1278
MACS_peak_91	chr14	18980759	18983071	+	98.46	NA	intron (NM_001145442, intron 6 of 10)	intron (NM_001145442, intron 6 of 10)	-1122	NR_110505	100508046	Hs.433218	NR_110505	ENSG00000275563	LOC100508046	-	uncharacterized LOC100508046	ncRNA	-2312
MACS_peak_161	chr19	26160623	26161609	+	98.07	NA	Intergenic	ALR/Alpha|Satellite|centr	-1632315	NR_110688	101927151	Hs.567934	NR_110687	ENSG00000267575	LOC101927151	-	uncharacterized LOC101927151	ncRNA	-986
MACS_peak_292	chr3	92899011	92900299	+	97.96	NA	Intergenic	ALR/Alpha|Satellite|centr	1074426	NM_001314077	5627	Hs.64016	NM_000313	ENSG00000184500	PROS1	PROS|PS21|PS22|PS23|PS24|PS25|PSA|THPH5|THPH6	protein S	protein-coding	-1288
MACS_peak_282	chr3	90868201	90870138	+	97.78	NA	Intergenic	ALR/Alpha|Satellite|centr	1761645	NM_182644	2042	Hs.123642	NM_005233	ENSG00000044524	EPHA3	EK4|ETK|ETK1|HEK|HEK4|TYRO4	EPH receptor A3	protein-coding	-1937
MACS_peak_374	chr7	158336127	158338060	+	97.78	NA	intron (NM_130842, intron 1 of 21)	intron (NM_130842, intron 1 of 21)	195720	NR_030325	693180		NR_030325	ENSG00000207637	MIR595	MIRN595|hsa-mir-595	microRNA 595	ncRNA	-1933
MACS_peak_433	chr9	44742385	44744292	+	97.41	NA	Intergenic	ALR/Alpha|Satellite|centr	1954938	NR_131213	105500239		NR_131213		XLOC_007697	-	uncharacterized LOC105500239	ncRNA	-1907
MACS_peak_181	chr19	50106452	50108850	+	96.75	NA	promoter-TSS (NR_024223)	promoter-TSS (NR_024223)	-517	NR_024229	100170216	Hs.723094	NR_024229		SNAR-A10	-	small ILF3/NF90-associated RNA A10	snRNA	-2398
MACS_peak_48	chr11	54143220	54143955	+	96.06	NA	Intergenic	ALR/Alpha|Satellite|centr	460411	NM_001004703	119749	Hs.553564	NM_001004703	ENSG00000185926	OR4C46	-	olfactory receptor family 4 subfamily C member 46	protein-coding	-735
MACS_peak_415	chr9	44030742	44034372	+	95.96	NA	Intergenic	ALR/Alpha|Satellite|centr	1244157	NR_131213	105500239		NR_131213		XLOC_007697	-	uncharacterized LOC105500239	ncRNA	-3630
MACS_peak_378	chr9	41229348	41235277	+	95.49	NA	Intergenic	AluSg4|SINE|Alu	-1443	NR_039688	100616184		NR_039688	ENSG00000276029	MIR4477A	-	microRNA 4477a	ncRNA	-5929
MACS_peak_167	chr19	27173985	27174960	+	94.99	NA	Intergenic	ALR/Alpha|Satellite|centr	-618959	NR_110688	101927151	Hs.567934	NR_110687	ENSG00000267575	LOC101927151	-	uncharacterized LOC101927151	ncRNA	-975
MACS_peak_350	chr7	59110988	59112101	+	94.69	NA	Intergenic	ALR/Alpha|Satellite|centr	1661367	NM_001159279	441234	Hs.533121	NM_001159279	ENSG00000182111	ZNF716	-	zinc finger protein 716	protein-coding	-1113
MACS_peak_95	chr14	19039034	19042135	+	94.27	NA	Intergenic	MIRc|SINE|MIR	-21788	NR_110526	503639	Hs.659013	NM_001013701		DUXAP10	-	double homeobox A pseudogene 10	pseudo	-3101
MACS_peak_154	chr19	8760579	8764264	+	94	NA	Intergenic	Intergenic	31467	NM_001004699	284383	Hs.553675	NM_001004699	ENSG00000181733	OR2Z1	OR19-4|OR2Z2	olfactory receptor family 2 subfamily Z member 1	protein-coding	-3685
MACS_peak_322	chr5	48031370	48032100	+	93.97	NA	Intergenic	ALR/Alpha|Satellite|centr	-2335617	NM_021072	348980	Hs.353176	NM_021072	ENSG00000164588	HCN1	BCNG-1|BCNG1|EIEE24|HAC-2	hyperpolarization activated cyclic nucleotide gated potassium channel 1	protein-coding	-730
MACS_peak_387	chr9	43539318	43541417	+	93.92	NA	Intergenic	ALR/Alpha|Satellite|centr	751967	NR_131213	105500239		NR_131213		XLOC_007697	-	uncharacterized LOC105500239	ncRNA	-2099
MACS_peak_170	chr19	37288424	37297238	+	93.91	NA	Intergenic	SST1|Satellite|centr	-20006	NR_138103	284459	Hs.640243	NM_181786	ENSG00000181666	HKR1	ZNF875	HKR1, GLI-Kruppel zinc finger family member	protein-coding	-8814
MACS_peak_273	chr22	15685032	15686678	+	93.75	NA	Intergenic	Intergenic	-4171	NM_001136213	23784	Hs.581075	NM_001004053	ENSG00000198062	POTEH	A26C3|ACTBL1|CT104.7|POTE22	POTE ankyrin domain family member H	protein-coding	-1646
MACS_peak_381	chr9	43404423	43405533	+	93.56	NA	Intergenic	ALR/Alpha|Satellite|centr	616578	NR_131213	105500239		NR_131213		XLOC_007697	-	uncharacterized LOC105500239	ncRNA	-1110
MACS_peak_370	chr7	61378233	61379544	+	93.5	NA	Intergenic	ALR/Alpha|Satellite|centr	1925168	NR_003952	643955	Hs.583308	NR_003952	ENSG00000185037	ZNF733P	ZNF733	zinc finger protein 733, pseudogene	pseudo	-1311
MACS_peak_208	chr2	93672441	93673294	+	93.45	NA	Intergenic	ALR/Alpha|Satellite|centr	535552	NR_146108	728034		NR_146105		BMS1P14	-	BMS1, ribosome biogenesis factor pseudogene 14	pseudo	-853
MACS_peak_375	chr7	158340287	158342966	+	93.11	NA	intron (NM_130842, intron 1 of 21)	intron (NM_130842, intron 1 of 21)	191187	NR_030325	693180		NR_030325	ENSG00000207637	MIR595	MIRN595|hsa-mir-595	microRNA 595	ncRNA	-2679
MACS_peak_46	chr11	54095176	54096289	+	92.83	NA	Intergenic	ALR/Alpha|Satellite|centr	508266	NM_001004703	119749	Hs.553564	NM_001004703	ENSG00000185926	OR4C46	-	olfactory receptor family 4 subfamily C member 46	protein-coding	-1113
MACS_peak_2	chr1	122403088	122404752	+	92.8	NA	Intergenic	ALR/Alpha|Satellite|centr	884808	NR_003955	647121	Hs.697682	NR_003955	ENSG00000231752	EMBP1	-	embigin pseudogene 1	pseudo	-1664
MACS_peak_344	chr7	58640665	58641230	+	92.7	NA	Intergenic	ALR/Alpha|Satellite|centr	1190770	NM_001159279	441234	Hs.533121	NM_001159279	ENSG00000182111	ZNF716	-	zinc finger protein 716	protein-coding	-565
MACS_peak_429	chr9	44450524	44451523	+	91.68	NA	Intergenic	ALR/Alpha|Satellite|centr	1662623	NR_131213	105500239		NR_131213		XLOC_007697	-	uncharacterized LOC105500239	ncRNA	-999
MACS_peak_12	chr10	38918306	38921621	+	91.45	NA	Intergenic	(GAATG)n|Satellite|Satellite	223367	NR_045000	399746	Hs.742607	NR_045000		ACTR3BP5	FKSG74	ACTR3B pseudogene 5	pseudo	-3315
MACS_peak_315	chr4	181239702	181241862	+	91.45	NA	Intergenic	Intergenic	24247	NR_149139	101928679	Hs.149643	NR_149139		LINC02500	-	long intergenic non-protein coding RNA 2500	ncRNA	-2160
MACS_peak_101	chr14	19107476	19109173	+	91.27	NA	TTS (NR_122111)	TTS (NR_122111)	-10004	NR_133911	106480334	Hs.643607	NR_133911	ENSG00000232775	BMS1P22	-	BMS1, ribosome biogenesis factor pseudogene 22	pseudo	-1697
MACS_peak_249	chr22	11265473	11268119	+	91.09	NA	Intergenic	GA-rich|Low_complexity|Low_complexity	-305267	NR_132320	102723780		NR_132320		LOC102723780	-	protein FRG1-like	pseudo	-2646
MACS_peak_337	chr6	168839927	168841629	+	91.03	NA	Intergenic	CpG	123604	NR_136249	105378146	Hs.343631	NR_136248		LOC105378146	-	uncharacterized LOC105378146	ncRNA	-1702
MACS_peak_100	chr14	19105071	19107083	+	90.96	NA	TTS (NR_110526)	TTS (NR_110526)	-7757	NR_133911	106480334	Hs.643607	NR_133911	ENSG00000232775	BMS1P22	-	BMS1, ribosome biogenesis factor pseudogene 22	pseudo	-2012
MACS_peak_301	chr4	49646977	49648554	+	90.93	NA	Intergenic	(GAATG)n|Satellite|Satellite	661123	NM_001286791	80157	Hs.479703	NM_025087	ENSG00000109182	CWH43	CWH43-C|PGAP2IP	cell wall biogenesis 43 C-terminal homolog	protein-coding	-1577
MACS_peak_190	chr2	92198649	92200293	+	90.93	NA	Intergenic	ALR/Alpha|Satellite|centr	258338	NR_027714	440888	Hs.730239	NM_001032412		ACTR3BP2	FKSG73	ACTR3B pseudogene 2	pseudo	-1644
MACS_peak_209	chr2	93952918	93953934	+	90.55	NA	Intergenic	ALR/Alpha|Satellite|centr	254993	NR_146108	728034		NR_146105		BMS1P14	-	BMS1, ribosome biogenesis factor pseudogene 14	pseudo	-1016
MACS_peak_121	chr14	19664108	19666639	+	89.9	NA	Intergenic	L1PA6|LINE|L1	48959	NM_001197287	79334	Hs.554706	NM_001197287	ENSG00000258453	OR11H2	C14orf15|OR11H13|OR11H2P|OR11H8P	olfactory receptor family 11 subfamily H member 2	protein-coding	-2531
MACS_peak_414	chr9	44028257	44030040	+	89.54	NA	Intergenic	ALR/Alpha|Satellite|centr	1240748	NR_131213	105500239		NR_131213		XLOC_007697	-	uncharacterized LOC105500239	ncRNA	-1783
MACS_peak_320	chr5	47787000	47787425	+	89.32	NA	Intergenic	ALR/Alpha|Satellite|centr	-2091094	NM_021072	348980	Hs.353176	NM_021072	ENSG00000164588	HCN1	BCNG-1|BCNG1|EIEE24|HAC-2	hyperpolarization activated cyclic nucleotide gated potassium channel 1	protein-coding	-425
MACS_peak_129	chr16	34062276	34064331	+	89.15	NA	Intergenic	Intergenic	293926	NR_130772	104644205	Hs.742548	NR_130771		ENPP7P13	DUNQU1	ectonucleotide pyrophosphatase/phosphodiesterase 7 pseudogene 13	pseudo	-2055
MACS_peak_363	chr7	59840349	59841395	+	88.61	NA	Intergenic	ALR/Alpha|Satellite|centr	2390695	NM_001159279	441234	Hs.533121	NM_001159279	ENSG00000182111	ZNF716	-	zinc finger protein 716	protein-coding	-1046
MACS_peak_246	chr21	12812498	12814034	+	88.6	NA	Intergenic	ALR/Alpha|Satellite|centr	-224900	NR_026916	149992	Hs.558645	NM_153773		ANKRD30BP2	C21orf99|CT85|CTSP-1|CTSP1	ankyrin repeat domain 30B pseudogene 2	pseudo	-1536
MACS_peak_59	chr13	17539738	17540512	+	88.21	NA	Intergenic	ALR/Alpha|Satellite|centr	-655172	NR_027278	26080	Hs.448583	NR_027278	ENSG00000279516	FAM230C	LINC00281|NCRNA00281	family with sequence similarity 230 member C	ncRNA	-774
MACS_peak_176	chr19	47940738	47941981	+	88.17	NA	Intergenic	Intergenic	1818	NR_024218	100170219	Hs.560634	NR_024218		SNAR-C4	-	small ILF3/NF90-associated RNA C4	snRNA	-1243
MACS_peak_113	chr14	19375982	19377599	+	87.93	NA	Intergenic	A-rich|Low_complexity|Low_complexity	-39116	NR_110526	503639	Hs.659013	NM_001013701		DUXAP10	-	double homeobox A pseudogene 10	pseudo	-1617
MACS_peak_53	chr13	16391560	16392511	+	87.73	NA	Intergenic	ALR/Alpha|Satellite|centr	-1803262	NR_027278	26080	Hs.448583	NR_027278	ENSG00000279516	FAM230C	LINC00281|NCRNA00281	family with sequence similarity 230 member C	ncRNA	-951
MACS_peak_430	chr9	44465461	44467235	+	87.69	NA	Intergenic	ALR/Alpha|Satellite|centr	1677948	NR_131213	105500239		NR_131213		XLOC_007697	-	uncharacterized LOC105500239	ncRNA	-1774
MACS_peak_7	chr1	123225368	123226119	+	87.69	NA	Intergenic	ALR/Alpha|Satellite|centr	1706631	NR_003955	647121	Hs.697682	NR_003955	ENSG00000231752	EMBP1	-	embigin pseudogene 1	pseudo	-751
MACS_peak_343	chr7	58621237	58622105	+	87.51	NA	Intergenic	ALR/Alpha|Satellite|centr	1171494	NM_001159279	441234	Hs.533121	NM_001159279	ENSG00000182111	ZNF716	-	zinc finger protein 716	protein-coding	-868
MACS_peak_427	chr9	44317996	44319860	+	87.32	NA	Intergenic	ALR/Alpha|Satellite|centr	1530528	NR_131213	105500239		NR_131213		XLOC_007697	-	uncharacterized LOC105500239	ncRNA	-1864
MACS_peak_213	chr20	26917242	26918744	+	87.17	NA	Intergenic	ALR/Alpha|Satellite|centr	-708760	NR_040095	284801	Hs.370699	NR_040095	ENSG00000227195	MIR663AHG	-	MIR663A host gene	ncRNA	-1502
MACS_peak_168	chr19	37279584	37282014	+	87.04	NA	Intergenic	CpG	-11789	NR_029390	284412	Hs.635932	NR_029390		LOC284412	-	uncharacterized LOC284412	ncRNA	-2430
MACS_peak_52	chr12	35614381	35615213	+	86.97	NA	Intergenic	ALR/Alpha|Satellite|centr	1592516	NM_032834	84920	Hs.102971	NM_032834	ENSG00000139133	ALG10	ALG10A|DIE2|KCR1	ALG10, alpha-1,2-glucosyltransferase	protein-coding	-832
MACS_peak_393	chr9	43616204	43617565	+	86.85	NA	Intergenic	ALR/Alpha|Satellite|centr	828484	NR_131213	105500239		NR_131213		XLOC_007697	-	uncharacterized LOC105500239	ncRNA	-1361
MACS_peak_365	chr7	60106405	60107502	+	86.81	NA	Intergenic	ALR/Alpha|Satellite|centr	2656776	NM_001159279	441234	Hs.533121	NM_001159279	ENSG00000182111	ZNF716	-	zinc finger protein 716	protein-coding	-1097
MACS_peak_158	chr19	25432381	25433385	+	86.79	NA	Intergenic	ALR/Alpha|Satellite|centr	-1269436	NR_003603	100101266	Hs.149312	NR_003603	ENSG00000268442	HAVCR1P1	-	hepatitis A virus cellular receptor 1 pseudogene 1	pseudo	-1004
MACS_peak_417	chr9	44074101	44075309	+	86.64	NA	Intergenic	ALR/Alpha|Satellite|centr	1286305	NR_131213	105500239		NR_131213		XLOC_007697	-	uncharacterized LOC105500239	ncRNA	-1208
MACS_peak_42	chr11	53206998	53207881	+	86.48	NA	Intergenic	ALR/Alpha|Satellite|centr	1396559	NM_001004703	119749	Hs.553564	NM_001004703	ENSG00000185926	OR4C46	-	olfactory receptor family 4 subfamily C member 46	protein-coding	-883
MACS_peak_276	chr22	15810052	15812173	+	86.45	NA	intron (NR_133911, intron 2 of 2).3	L1MB3|LINE|L1	4785	NR_073459	414763	Hs.617315	NR_073459		BMS1P18	C14orf17|LINC00516	BMS1, ribosome biogenesis factor pseudogene 18	pseudo	-2121
MACS_peak_345	chr7	58648161	58649317	+	85.58	NA	Intergenic	ALR/Alpha|Satellite|centr	1198562	NM_001159279	441234	Hs.533121	NM_001159279	ENSG00000182111	ZNF716	-	zinc finger protein 716	protein-coding	-1156
MACS_peak_19	chr11	51283844	51285482	+	85.4	NA	Intergenic	ALR/Alpha|Satellite|centr	875516	NR_024504	646813	Hs.684179	NR_024504		LOC646813	-	DExH-box helicase 9 pseudogene	pseudo	-1638
MACS_peak_399	chr9	43715727	43717359	+	84.8	NA	Intergenic	ALR/Alpha|Satellite|centr	928143	NR_131213	105500239		NR_131213		XLOC_007697	-	uncharacterized LOC105500239	ncRNA	-1632
MACS_peak_114	chr14	19378391	19380894	+	84.71	NA	Intergenic	L1MCc|LINE|L1	-41384	NR_046571	100852406	Hs.96459	NR_046571		POTEH-AS1	LA16c-3G11.5	POTEH antisense RNA 1	ncRNA	-2503
MACS_peak_68	chr14	16043202	16044889	+	84.56	NA	Intergenic	(CTCT)n|Simple_repeat|Simple_repeat	-2557072	NM_001013354	440153	Hs.534880	NM_001013354	ENSG00000257115	OR11H12	-	olfactory receptor family 11 subfamily H member 12	protein-coding	-1687
MACS_peak_234	chr21	11256114	11257083	+	84.47	NA	Intergenic	ALR/Alpha|Satellite|centr	735084	NM_199261	7179	Hs.122986	NM_199259	ENSG00000274391	TPTE	CT44|PTEN2	transmembrane phosphatase with tensin homology	protein-coding	-969
MACS_peak_231	chr21	10657863	10661705	+	84.33	NA	Intergenic	(TCCATTCCAT)n|Simple_repeat|Simple_repeat	138270	NM_199261	7179	Hs.122986	NM_199259	ENSG00000274391	TPTE	CT44|PTEN2	transmembrane phosphatase with tensin homology	protein-coding	-3842
MACS_peak_286	chr3	91245754	91246415	+	84.12	NA	Intergenic	ALR/Alpha|Satellite|centr	2138560	NM_182644	2042	Hs.123642	NM_005233	ENSG00000044524	EPHA3	EK4|ETK|ETK1|HEK|HEK4|TYRO4	EPH receptor A3	protein-coding	-661
MACS_peak_143	chr17	24770485	24771392	+	84.02	NA	Intergenic	ALR/Alpha|Satellite|centr	2247827	NM_001190452	100462977	Hs.740185	NM_001190452	ENSG00000256618	MTRNR2L1	HN1	MT-RNR2 like 1	protein-coding	-907
MACS_peak_210	chr2	93993792	93994536	+	83.96	NA	Intergenic	ALR/Alpha|Satellite|centr	214255	NR_146108	728034		NR_146105		BMS1P14	-	BMS1, ribosome biogenesis factor pseudogene 14	pseudo	-744
MACS_peak_297	chr4	49141387	49145196	+	83.81	NA	Intergenic	(TCCAT)n|Simple_repeat|Simple_repeat	156649	NM_001286791	80157	Hs.479703	NM_025087	ENSG00000109182	CWH43	CWH43-C|PGAP2IP	cell wall biogenesis 43 C-terminal homolog	protein-coding	-3809
MACS_peak_416	chr9	44072203	44073952	+	83.76	NA	Intergenic	ALR/Alpha|Satellite|centr	1284677	NR_131213	105500239		NR_131213		XLOC_007697	-	uncharacterized LOC105500239	ncRNA	-1749
MACS_peak_220	chr21	7936076	7949952	+	83.57	NA	Intergenic	(ATTCCATTCC)n|Simple_repeat|Simple_repeat	-113382	NM_001330065	102723475		NM_001330065	ENSG00000276289	KCNE1B	-	potassium voltage-gated channel subfamily E regulatory subunit 1B	protein-coding	-13876
MACS_peak_230	chr21	10395173	10400629	+	83.53	NA	Intergenic	Intergenic	-15619	NM_001187	574	Hs.545789	NM_001187		BAGE	BAGE1|CT2.1	B melanoma antigen	protein-coding	-5456
MACS_peak_195	chr2	92491086	92491820	+	83.35	NA	Intergenic	ALR/Alpha|Satellite|centr	550320	NR_027714	440888	Hs.730239	NM_001032412		ACTR3BP2	FKSG73	ACTR3B pseudogene 2	pseudo	-734
MACS_peak_6	chr1	123153255	123153767	+	83.15	NA	Intergenic	ALR/Alpha|Satellite|centr	1634399	NR_003955	647121	Hs.697682	NR_003955	ENSG00000231752	EMBP1	-	embigin pseudogene 1	pseudo	-512
MACS_peak_27	chr11	52143916	52144791	+	83.01	NA	Intergenic	ALR/Alpha|Satellite|centr	1735206	NR_024504	646813	Hs.684179	NR_024504		LOC646813	-	DExH-box helicase 9 pseudogene	pseudo	-875
MACS_peak_382	chr9	43412137	43413120	+	82.3	NA	Intergenic	ALR/Alpha|Satellite|centr	624228	NR_131213	105500239		NR_131213		XLOC_007697	-	uncharacterized LOC105500239	ncRNA	-983
MACS_peak_409	chr9	43882652	43885123	+	82.02	NA	Intergenic	ALR/Alpha|Satellite|centr	1095487	NR_131213	105500239		NR_131213		XLOC_007697	-	uncharacterized LOC105500239	ncRNA	-2471
MACS_peak_268	chr22	14953030	14954093	+	81.87	NA	Intergenic	ALR/Alpha|Satellite|centr	-574598	NM_001005239	81061	Hs.554706	NM_001005239	ENSG00000130538	OR11H1	OR11H12|OR22-1	olfactory receptor family 11 subfamily H member 1	protein-coding	-1063
MACS_peak_311	chr4	50450859	50451756	+	81.71	NA	Intergenic	ALR/Alpha|Satellite|centr	-1391693	NM_015115	23142	Hs.605388	NM_015115	ENSG00000109184	DCUN1D4	-	defective in cullin neddylation 1 domain containing 4	protein-coding	-897
MACS_peak_254	chr22	13977301	13978750	+	81.64	NA	Intergenic	ALR/Alpha|Satellite|centr	-1550134	NM_001005239	81061	Hs.554706	NM_001005239	ENSG00000130538	OR11H1	OR11H12|OR22-1	olfactory receptor family 11 subfamily H member 1	protein-coding	-1449
MACS_peak_50	chr11	54259206	54260217	+	81.53	NA	Intergenic	ALR/Alpha|Satellite|centr	344287	NM_001004703	119749	Hs.553564	NM_001004703	ENSG00000185926	OR4C46	-	olfactory receptor family 4 subfamily C member 46	protein-coding	-1011
MACS_peak_310	chr4	50335332	50337092	+	81.42	NA	Intergenic	ALR/Alpha|Satellite|centr	1349570	NM_001286791	80157	Hs.479703	NM_025087	ENSG00000109182	CWH43	CWH43-C|PGAP2IP	cell wall biogenesis 43 C-terminal homolog	protein-coding	-1760
MACS_peak_318	chr4	190086195	190091664	+	81.4	NA	Intergenic	CpG	24427	NR_121644	100419743		NR_121644	ENSG00000281591	DBET	DBE-T|DUX4L30	D4Z4 binding element transcript (non-protein coding)	ncRNA	-5469
MACS_peak_373	chr7	155328465	155330277	+	81.32	NA	Intergenic	Intergenic	31599	NM_001346594	3638	Hs.520819	NM_005542	ENSG00000186480	INSIG1	CL6	insulin induced gene 1	protein-coding	-1812
MACS_peak_110	chr14	19274655	19276755	+	80.79	NA	Intergenic	L1M1|LINE|L1	-25999	NR_133911	106480334	Hs.643607	NR_133911	ENSG00000232775	BMS1P22	-	BMS1, ribosome biogenesis factor pseudogene 22	pseudo	-2100
MACS_peak_15	chr11	1016372	1018555	+	80.56	NA	exon (NM_005961, exon 31 of 33)	exon (NM_005961, exon 31 of 33)	19243	NM_005961	4588	Hs.528432	NM_005961	ENSG00000184956	MUC6	MUC-6	mucin 6, oligomeric mucus/gel-forming	protein-coding	-2183
MACS_peak_274	chr22	15704751	15707106	+	80.51	NA	intron (NM_001136213, intron 6 of 10)	intron (NM_001136213, intron 6 of 10)	-2574	NR_046571	100852406	Hs.96459	NR_046571		POTEH-AS1	LA16c-3G11.5	POTEH antisense RNA 1	ncRNA	-2355
MACS_peak_338	chr6	170168474	170171099	+	80.49	NA	Intergenic	Intergenic	9144	NR_125878	102724511	Hs.550045	NR_125878		LOC102724511	-	uncharacterized LOC102724511	ncRNA	-2625
MACS_peak_130	chr17	220042	222085	+	80.48	NA	intron (NM_001190412, intron 6 of 8)	intron (NM_001190412, intron 6 of 8)	-33812	NR_104420	100506371		NR_104420		LINC02091	-	long intergenic non-protein coding RNA 2091	ncRNA	-2043
MACS_peak_125	chr15	20100325	20101988	+	80.44	NA	Intergenic	(TGGCTTGGC)n|Simple_repeat|Simple_repeat	-181588	NR_038836	646096	Hs.448789	NR_038836	ENSG00000259156	CHEK2P2	-	checkpoint kinase 2 pseudogene 2	pseudo	-1663
MACS_peak_127	chr15	64951361	64953640	+	80.41	NA	intron (NM_182703, intron 14 of 14)	(TTC)n|Simple_repeat|Simple_repeat	37006	NM_001127889	51324	Hs.242458	NM_016630	ENSG00000090487	SPG21	ACP33|BM-019|GL010|MAST	SPG21, maspardin	protein-coding	-2279
MACS_peak_80	chr14	17910718	17911700	+	79.81	NA	Intergenic	ALR/Alpha|Satellite|centr	-689908	NM_001013354	440153	Hs.534880	NM_001013354	ENSG00000257115	OR11H12	-	olfactory receptor family 11 subfamily H member 12	protein-coding	-982
MACS_peak_34	chr11	52891667	52892469	+	79.71	NA	Intergenic	ALR/Alpha|Satellite|centr	1711930	NM_001004703	119749	Hs.553564	NM_001004703	ENSG00000185926	OR4C46	-	olfactory receptor family 4 subfamily C member 46	protein-coding	-802
MACS_peak_360	chr7	59730205	59733401	+	79.68	NA	Intergenic	ALR/Alpha|Satellite|centr	2281626	NM_001159279	441234	Hs.533121	NM_001159279	ENSG00000182111	ZNF716	-	zinc finger protein 716	protein-coding	-3196
MACS_peak_351	chr7	59216759	59218029	+	79.64	NA	Intergenic	ALR/Alpha|Satellite|centr	1767217	NM_001159279	441234	Hs.533121	NM_001159279	ENSG00000182111	ZNF716	-	zinc finger protein 716	protein-coding	-1270
MACS_peak_445	chrY	11285661	11297174	+	79.64	NA	Intergenic	Intergenic	1130173	NR_033667	352887	Hs.546221	NR_033667	ENSG00000206159	GYG2P1	GYG2P	glycogenin 2 pseudogene 1	pseudo	-11513
MACS_peak_366	chr7	60196098	60198509	+	79.6	NA	Intergenic	ALR/Alpha|Satellite|centr	2747126	NM_001159279	441234	Hs.533121	NM_001159279	ENSG00000182111	ZNF716	-	zinc finger protein 716	protein-coding	-2411
MACS_peak_391	chr9	43585510	43587923	+	79.52	NA	Intergenic	ALR/Alpha|Satellite|centr	798316	NR_131213	105500239		NR_131213		XLOC_007697	-	uncharacterized LOC105500239	ncRNA	-2413
MACS_peak_93	chr14	19007202	19009348	+	79.04	NA	Intergenic	Intergenic	-27482	NR_110505	100508046	Hs.433218	NR_110505	ENSG00000275563	LOC100508046	-	uncharacterized LOC100508046	ncRNA	-2146
MACS_peak_346	chr7	58691389	58692742	+	78.99	NA	Intergenic	ALR/Alpha|Satellite|centr	1241888	NM_001159279	441234	Hs.533121	NM_001159279	ENSG00000182111	ZNF716	-	zinc finger protein 716	protein-coding	-1353
MACS_peak_379	chr9	43395115	43396454	+	78.61	NA	Intergenic	ALR/Alpha|Satellite|centr	607384	NR_131213	105500239		NR_131213		XLOC_007697	-	uncharacterized LOC105500239	ncRNA	-1339
MACS_peak_426	chr9	44278676	44280034	+	78.57	NA	Intergenic	ALR/Alpha|Satellite|centr	1490955	NR_131213	105500239		NR_131213		XLOC_007697	-	uncharacterized LOC105500239	ncRNA	-1358
MACS_peak_228	chr21	9528159	9530665	+	78.53	NA	Intergenic	REP522|Satellite|telo	-13618	NR_135512	105379511	Hs.462323	NR_135512		LOC105379511	-	nuclear receptor corepressor 1 pseudogene	pseudo	-2506
MACS_peak_289	chr3	92135398	92136622	+	78.29	NA	Intergenic	ALR/Alpha|Satellite|centr	1838071	NM_001314077	5627	Hs.64016	NM_000313	ENSG00000184500	PROS1	PROS|PS21|PS22|PS23|PS24|PS25|PSA|THPH5|THPH6	protein S	protein-coding	-1224
MACS_peak_185	chr19	50127076	50128962	+	77.98	NA	TTS (NR_024223).5	TTS (NR_024223).5	503	NR_024242	100191063	Hs.723094	NR_024242		SNAR-A14	-	small ILF3/NF90-associated RNA A14	snRNA	-1886
MACS_peak_160	chr19	25630810	25631904	+	77.67	NA	Intergenic	ALR/Alpha|Satellite|centr	-1467910	NR_003603	100101266	Hs.149312	NR_003603	ENSG00000268442	HAVCR1P1	-	hepatitis A virus cellular receptor 1 pseudogene 1	pseudo	-1094
MACS_peak_30	chr11	52332320	52333358	+	77.23	NA	Intergenic	ALR/Alpha|Satellite|centr	1923692	NR_024504	646813	Hs.684179	NR_024504		LOC646813	-	DExH-box helicase 9 pseudogene	pseudo	-1038
MACS_peak_14	chr10	41697566	41699594	+	77.15	NA	Intergenic	ALR/Alpha|Satellite|centr	669465	NR_024380	441666	Hs.255729	NR_024380	ENSG00000215146	LOC441666	-	zinc finger protein 91 pseudogene	pseudo	-2028
MACS_peak_65	chr13	17927892	17928879	+	77.01	NA	Intergenic	ALR/Alpha|Satellite|centr	-266912	NR_027278	26080	Hs.448583	NR_027278	ENSG00000279516	FAM230C	LINC00281|NCRNA00281	family with sequence similarity 230 member C	ncRNA	-987
MACS_peak_104	chr14	19156823	19159030	+	76.8	NA	Intergenic	GSATII|Satellite|centr	-59606	NR_133911	106480334	Hs.643607	NR_133911	ENSG00000232775	BMS1P22	-	BMS1, ribosome biogenesis factor pseudogene 22	pseudo	-2207
MACS_peak_324	chr5	48487665	48488634	+	76.74	NA	Intergenic	ALR/Alpha|Satellite|centr	1953251	NM_198449	133418	Hs.561411	NM_198449	ENSG00000170571	EMB	GP70	embigin	protein-coding	-969
MACS_peak_201	chr2	92755147	92756402	+	76.68	NA	Intergenic	ALR/Alpha|Satellite|centr	814641	NR_027714	440888	Hs.730239	NM_001032412		ACTR3BP2	FKSG73	ACTR3B pseudogene 2	pseudo	-1255
MACS_peak_4	chr1	122624682	122625606	+	76.65	NA	Intergenic	ALR/Alpha|Satellite|centr	1106032	NR_003955	647121	Hs.697682	NR_003955	ENSG00000231752	EMBP1	-	embigin pseudogene 1	pseudo	-924
MACS_peak_278	chr22	15851882	15854028	+	76.42	NA	Intergenic	Intergenic	-32071	NR_133911	106480334	Hs.643607	NR_133911	ENSG00000232775	BMS1P22	-	BMS1, ribosome biogenesis factor pseudogene 22	pseudo	-2146
MACS_peak_191	chr2	92253597	92254977	+	76.28	NA	Intergenic	ALR/Alpha|Satellite|centr	313154	NR_027714	440888	Hs.730239	NM_001032412		ACTR3BP2	FKSG73	ACTR3B pseudogene 2	pseudo	-1380
MACS_peak_98	chr14	19086164	19088049	+	76.25	NA	intron (NR_073460, intron 2 of 2)	L1MA3|LINE|L1	6231	NR_073460	101101776	Hs.617315	NR_073460	ENSG00000228294	BMS1P17	LINC00516	BMS1, ribosome biogenesis factor pseudogene 17	pseudo	-1885
MACS_peak_111	chr14	19358927	19360984	+	76.05	NA	Intergenic	Intergenic	-22281	NR_110526	503639	Hs.659013	NM_001013701		DUXAP10	-	double homeobox A pseudogene 10	pseudo	-2057
MACS_peak_25	chr11	51809979	51811212	+	75.87	NA	Intergenic	ALR/Alpha|Satellite|centr	1401448	NR_024504	646813	Hs.684179	NR_024504		LOC646813	-	DExH-box helicase 9 pseudogene	pseudo	-1233
MACS_peak_102	chr14	19110157	19113118	+	75.63	NA	Intergenic	Intergenic	-13317	NR_133911	106480334	Hs.643607	NR_133911	ENSG00000232775	BMS1P22	-	BMS1, ribosome biogenesis factor pseudogene 22	pseudo	-2961
MACS_peak_51	chr12	35596829	35597833	+	75.54	NA	Intergenic	ALR/Alpha|Satellite|centr	1575050	NM_032834	84920	Hs.102971	NM_032834	ENSG00000139133	ALG10	ALG10A|DIE2|KCR1	ALG10, alpha-1,2-glucosyltransferase	protein-coding	-1004
MACS_peak_384	chr9	43491343	43492789	+	75.34	NA	Intergenic	ALR/Alpha|Satellite|centr	703666	NR_131213	105500239		NR_131213		XLOC_007697	-	uncharacterized LOC105500239	ncRNA	-1446
MACS_peak_437	chr9	45475317	45476055	+	75.33	NA	Intergenic	ALR/Alpha|Satellite|centr	2687286	NR_131213	105500239		NR_131213		XLOC_007697	-	uncharacterized LOC105500239	ncRNA	-738
MACS_peak_140	chr17	23804122	23804714	+	75.33	NA	Intergenic	ALR/Alpha|Satellite|centr	1281307	NM_001190452	100462977	Hs.740185	NM_001190452	ENSG00000256618	MTRNR2L1	HN1	MT-RNR2 like 1	protein-coding	-592
MACS_peak_118	chr14	19480372	19483728	+	75.05	NA	Intergenic	REP522|Satellite|telo	-47709	NM_001005356	404785	Hs.711826	NM_207513	ENSG00000187537	POTEG	A26C2|ACTBL1|CT104.4|POTE-14|POTE14|POTE14alpha|POTE22	POTE ankyrin domain family member G	protein-coding	-3356
MACS_peak_353	chr7	59274699	59276049	+	74.89	NA	Intergenic	ALR/Alpha|Satellite|centr	1825197	NM_001159279	441234	Hs.533121	NM_001159279	ENSG00000182111	ZNF716	-	zinc finger protein 716	protein-coding	-1350
MACS_peak_3	chr1	122535493	122536401	+	74.82	NA	Intergenic	ALR/Alpha|Satellite|centr	1016835	NR_003955	647121	Hs.697682	NR_003955	ENSG00000231752	EMBP1	-	embigin pseudogene 1	pseudo	-908
MACS_peak_84	chr14	18606369	18607669	+	74.42	NA	Intergenic	L1P1|LINE|L1	5902	NM_001013354	440153	Hs.534880	NM_001013354	ENSG00000257115	OR11H12	-	olfactory receptor family 11 subfamily H member 12	protein-coding	-1300
MACS_peak_257	chr22	14267924	14270378	+	74.32	NA	Intergenic	ALR/Alpha|Satellite|centr	-1259008	NM_001005239	81061	Hs.554706	NM_001005239	ENSG00000130538	OR11H1	OR11H12|OR22-1	olfactory receptor family 11 subfamily H member 1	protein-coding	-2454
MACS_peak_446	chrY	11331518	11334551	+	74.18	NA	Intergenic	CpG	1088556	NR_033667	352887	Hs.546221	NR_033667	ENSG00000206159	GYG2P1	GYG2P	glycogenin 2 pseudogene 1	pseudo	-3033
MACS_peak_47	chr11	54131327	54132031	+	74.11	NA	Intergenic	ALR/Alpha|Satellite|centr	472319	NM_001004703	119749	Hs.553564	NM_001004703	ENSG00000185926	OR4C46	-	olfactory receptor family 4 subfamily C member 46	protein-coding	-704
MACS_peak_149	chr18	79618180	79620663	+	74.01	NA	Intergenic	Intergenic	40139	NR_148949	284240	Hs.448912	NR_148949		LOC284240	-	uncharacterized LOC284240	ncRNA	-2483
MACS_peak_259	chr22	14342702	14343725	+	73.96	NA	Intergenic	ALR/Alpha|Satellite|centr	-1184946	NM_001005239	81061	Hs.554706	NM_001005239	ENSG00000130538	OR11H1	OR11H12|OR22-1	olfactory receptor family 11 subfamily H member 1	protein-coding	-1023
MACS_peak_38	chr11	53048079	53048878	+	73.86	NA	Intergenic	ALR/Alpha|Satellite|centr	1555520	NM_001004703	119749	Hs.553564	NM_001004703	ENSG00000185926	OR4C46	-	olfactory receptor family 4 subfamily C member 46	protein-coding	-799
MACS_peak_392	chr9	43601252	43602017	+	73.84	NA	Intergenic	ALR/Alpha|Satellite|centr	813234	NR_131213	105500239		NR_131213		XLOC_007697	-	uncharacterized LOC105500239	ncRNA	-765
MACS_peak_164	chr19	27003074	27003505	+	73.65	NA	Intergenic	ALR/Alpha|Satellite|centr	-790142	NR_110688	101927151	Hs.567934	NR_110687	ENSG00000267575	LOC101927151	-	uncharacterized LOC101927151	ncRNA	-431
MACS_peak_103	chr14	19127560	19129683	+	73.63	NA	Intergenic	L2a|LINE|L2	-30301	NR_133911	106480334	Hs.643607	NR_133911	ENSG00000232775	BMS1P22	-	BMS1, ribosome biogenesis factor pseudogene 22	pseudo	-2123
MACS_peak_78	chr14	17826526	17827651	+	73.6	NA	Intergenic	ALR/Alpha|Satellite|centr	-774029	NM_001013354	440153	Hs.534880	NM_001013354	ENSG00000257115	OR11H12	-	olfactory receptor family 11 subfamily H member 12	protein-coding	-1125
MACS_peak_196	chr2	92533012	92534649	+	73.27	NA	Intergenic	ALR/Alpha|Satellite|centr	592697	NR_027714	440888	Hs.730239	NM_001032412		ACTR3BP2	FKSG73	ACTR3B pseudogene 2	pseudo	-1637
MACS_peak_340	chr7	58206731	58207277	+	73.26	NA	Intergenic	ALR/Alpha|Satellite|centr	756827	NM_001159279	441234	Hs.533121	NM_001159279	ENSG00000182111	ZNF716	-	zinc finger protein 716	protein-coding	-546
MACS_peak_76	chr14	17661964	17662925	+	73.18	NA	Intergenic	ALR/Alpha|Satellite|centr	-938673	NM_001013354	440153	Hs.534880	NM_001013354	ENSG00000257115	OR11H12	-	olfactory receptor family 11 subfamily H member 12	protein-coding	-961
MACS_peak_56	chr13	17377541	17377992	+	73.01	NA	Intergenic	ALR/Alpha|Satellite|centr	-817531	NR_027278	26080	Hs.448583	NR_027278	ENSG00000279516	FAM230C	LINC00281|NCRNA00281	family with sequence similarity 230 member C	ncRNA	-451
MACS_peak_45	chr11	53620678	53621398	+	72.99	NA	Intergenic	ALR/Alpha|Satellite|centr	982960	NM_001004703	119749	Hs.553564	NM_001004703	ENSG00000185926	OR4C46	-	olfactory receptor family 4 subfamily C member 46	protein-coding	-720
MACS_peak_435	chr9	44874291	44875328	+	72.99	NA	Intergenic	ALR/Alpha|Satellite|centr	2086409	NR_131213	105500239		NR_131213		XLOC_007697	-	uncharacterized LOC105500239	ncRNA	-1037
MACS_peak_218	chr20	30811905	30817754	+	72.87	NA	Intergenic	LTR2|LTR|ERV1	-411367	NR_045115	140678	Hs.653099	NR_045115		MLLT10P1	MLLT10L|bA348I14.3	myeloid/lymphoid or mixed-lineage leukemia; translocated to, 10 pseudogene 1	pseudo	-5849
MACS_peak_361	chr7	59785342	59786244	+	72.87	NA	Intergenic	ALR/Alpha|Satellite|centr	2335616	NM_001159279	441234	Hs.533121	NM_001159279	ENSG00000182111	ZNF716	-	zinc finger protein 716	protein-coding	-902
MACS_peak_261	chr22	14395263	14397069	+	72.86	NA	Intergenic	ALR/Alpha|Satellite|centr	-1131993	NM_001005239	81061	Hs.554706	NM_001005239	ENSG00000130538	OR11H1	OR11H12|OR22-1	olfactory receptor family 11 subfamily H member 1	protein-coding	-1806
MACS_peak_326	chr5	49208223	49208802	+	72.81	NA	Intergenic	ALR/Alpha|Satellite|centr	1232888	NM_198449	133418	Hs.561411	NM_198449	ENSG00000170571	EMB	GP70	embigin	protein-coding	-579
MACS_peak_43	chr11	53456671	53457575	+	72.63	NA	Intergenic	ALR/Alpha|Satellite|centr	1146875	NM_001004703	119749	Hs.553564	NM_001004703	ENSG00000185926	OR4C46	-	olfactory receptor family 4 subfamily C member 46	protein-coding	-904
MACS_peak_89	chr14	18950652	18952634	+	72.53	NA	Intergenic	L1PB1|LINE|L1	-15791	NM_001145442	641455	Hs.654289	NM_001145442	ENSG00000222036	POTEM	ACT|P704P|POTE14beta	POTE ankyrin domain family member M	protein-coding	-1982
MACS_peak_253	chr22	13846671	13847454	+	72.5	NA	Intergenic	ALR/Alpha|Satellite|centr	-1681097	NM_001005239	81061	Hs.554706	NM_001005239	ENSG00000130538	OR11H1	OR11H12|OR22-1	olfactory receptor family 11 subfamily H member 1	protein-coding	-783
MACS_peak_349	chr7	58979972	58981890	+	72.18	NA	Intergenic	ALR/Alpha|Satellite|centr	1530754	NM_001159279	441234	Hs.533121	NM_001159279	ENSG00000182111	ZNF716	-	zinc finger protein 716	protein-coding	-1918
MACS_peak_40	chr11	53099245	53099608	+	72.04	NA	Intergenic	ALR/Alpha|Satellite|centr	1504572	NM_001004703	119749	Hs.553564	NM_001004703	ENSG00000185926	OR4C46	-	olfactory receptor family 4 subfamily C member 46	protein-coding	-363
MACS_peak_298	chr4	49246774	49252789	+	71.93	NA	Intergenic	SATR1|Satellite|Satellite	263139	NM_001286791	80157	Hs.479703	NM_025087	ENSG00000109182	CWH43	CWH43-C|PGAP2IP	cell wall biogenesis 43 C-terminal homolog	protein-coding	-6015
MACS_peak_86	chr14	18615757	18617763	+	71.65	NA	Intergenic	Intergenic	15643	NM_001013354	440153	Hs.534880	NM_001013354	ENSG00000257115	OR11H12	-	olfactory receptor family 11 subfamily H member 12	protein-coding	-2006
MACS_peak_31	chr11	52689635	52690819	+	71.38	NA	Intergenic	ALR/Alpha|Satellite|centr	1913771	NM_001004703	119749	Hs.553564	NM_001004703	ENSG00000185926	OR4C46	-	olfactory receptor family 4 subfamily C member 46	protein-coding	-1184
MACS_peak_312	chr4	50472069	50473002	+	71.29	NA	Intergenic	ALR/Alpha|Satellite|centr	-1370465	NM_015115	23142	Hs.605388	NM_015115	ENSG00000109184	DCUN1D4	-	defective in cullin neddylation 1 domain containing 4	protein-coding	-933
MACS_peak_271	chr22	15673327	15675695	+	71.25	NA	Intergenic	L1PB1|LINE|L1	-15515	NM_001136213	23784	Hs.581075	NM_001004053	ENSG00000198062	POTEH	A26C3|ACTBL1|CT104.7|POTE22	POTE ankyrin domain family member H	protein-coding	-2368
MACS_peak_238	chr21	12263941	12264305	+	71.16	NA	Intergenic	ALR/Alpha|Satellite|centr	-774043	NR_026916	149992	Hs.558645	NM_153773		ANKRD30BP2	C21orf99|CT85|CTSP-1|CTSP1	ankyrin repeat domain 30B pseudogene 2	pseudo	-364
MACS_peak_432	chr9	44715105	44716181	+	71.03	NA	Intergenic	ALR/Alpha|Satellite|centr	1927243	NR_131213	105500239		NR_131213		XLOC_007697	-	uncharacterized LOC105500239	ncRNA	-1076
MACS_peak_248	chr22	11262650	11264174	+	70.91	NA	Intergenic	GA-rich|Low_complexity|Low_complexity	-301883	NR_132320	102723780		NR_132320		LOC102723780	-	protein FRG1-like	pseudo	-1524
MACS_peak_347	chr7	58769626	58770737	+	70.87	NA	Intergenic	ALR/Alpha|Satellite|centr	1320004	NM_001159279	441234	Hs.533121	NM_001159279	ENSG00000182111	ZNF716	-	zinc finger protein 716	protein-coding	-1111
MACS_peak_397	chr9	43642348	43644573	+	70.83	NA	Intergenic	ALR/Alpha|Satellite|centr	855060	NR_131213	105500239		NR_131213		XLOC_007697	-	uncharacterized LOC105500239	ncRNA	-2225
MACS_peak_194	chr2	92468467	92469290	+	70.79	NA	Intergenic	ALR/Alpha|Satellite|centr	527745	NR_027714	440888	Hs.730239	NM_001032412		ACTR3BP2	FKSG73	ACTR3B pseudogene 2	pseudo	-823
MACS_peak_424	chr9	44217390	44219469	+	70.76	NA	Intergenic	ALR/Alpha|Satellite|centr	1430029	NR_131213	105500239		NR_131213		XLOC_007697	-	uncharacterized LOC105500239	ncRNA	-2079
MACS_peak_389	chr9	43563098	43565954	+	70.48	NA	Intergenic	ALR/Alpha|Satellite|centr	776126	NR_131213	105500239		NR_131213		XLOC_007697	-	uncharacterized LOC105500239	ncRNA	-2856
MACS_peak_212	chr20	26727342	26728430	+	70.39	NA	Intergenic	ALR/Alpha|Satellite|centr	-518653	NR_040095	284801	Hs.370699	NR_040095	ENSG00000227195	MIR663AHG	-	MIR663A host gene	ncRNA	-1088
MACS_peak_262	chr22	14403981	14405882	+	70.3	NA	Intergenic	ALR/Alpha|Satellite|centr	-1123228	NM_001005239	81061	Hs.554706	NM_001005239	ENSG00000130538	OR11H1	OR11H12|OR22-1	olfactory receptor family 11 subfamily H member 1	protein-coding	-1901
MACS_peak_334	chr5	176591311	176592410	+	70.25	NA	intron (NM_017675, intron 30 of 31)	(GGT)n|Simple_repeat|Simple_repeat	18270	NM_052899	114787	Hs.150549	NM_052899	ENSG00000169258	GPRIN1	GRIN1	G protein regulated inducer of neurite outgrowth 1	protein-coding	-1099
MACS_peak_134	chr17	22871331	22873110	+	70.11	NA	Intergenic	ALR/Alpha|Satellite|centr	349109	NM_001190452	100462977	Hs.740185	NM_001190452	ENSG00000256618	MTRNR2L1	HN1	MT-RNR2 like 1	protein-coding	-1779
MACS_peak_260	chr22	14380573	14381012	+	70.02	NA	Intergenic	ALR/Alpha|Satellite|centr	-1147367	NM_001005239	81061	Hs.554706	NM_001005239	ENSG00000130538	OR11H1	OR11H12|OR22-1	olfactory receptor family 11 subfamily H member 1	protein-coding	-439
MACS_peak_67	chr13	18014537	18015722	+	69.85	NA	Intergenic	ALR/Alpha|Satellite|centr	-180168	NR_027278	26080	Hs.448583	NR_027278	ENSG00000279516	FAM230C	LINC00281|NCRNA00281	family with sequence similarity 230 member C	ncRNA	-1185
MACS_peak_26	chr11	51865262	51866359	+	69.74	NA	Intergenic	ALR/Alpha|Satellite|centr	1456663	NR_024504	646813	Hs.684179	NR_024504		LOC646813	-	DExH-box helicase 9 pseudogene	pseudo	-1097
MACS_peak_308	chr4	50271739	50273297	+	69.71	NA	Intergenic	ALR/Alpha|Satellite|centr	1285876	NM_001286791	80157	Hs.479703	NM_025087	ENSG00000109182	CWH43	CWH43-C|PGAP2IP	cell wall biogenesis 43 C-terminal homolog	protein-coding	-1558
MACS_peak_369	chr7	60641577	60643103	+	69.69	NA	Intergenic	ALR/Alpha|Satellite|centr	2661716	NR_003952	643955	Hs.583308	NR_003952	ENSG00000185037	ZNF733P	ZNF733	zinc finger protein 733, pseudogene	pseudo	-1526
MACS_peak_333	chr5	176035638	176037915	+	69.53	NA	Intergenic	REP522|Satellite|telo	25279	NR_103794	100996385	Hs.382347	NR_103794	ENSG00000248469	LOC100996385	-	uncharacterized LOC100996385	ncRNA	-2277
MACS_peak_240	chr21	12404311	12405074	+	69.5	NA	Intergenic	ALR/Alpha|Satellite|centr	-633474	NR_026916	149992	Hs.558645	NM_153773		ANKRD30BP2	C21orf99|CT85|CTSP-1|CTSP1	ankyrin repeat domain 30B pseudogene 2	pseudo	-763
MACS_peak_402	chr9	43763765	43765336	+	69.17	NA	Intergenic	ALR/Alpha|Satellite|centr	976150	NR_131213	105500239		NR_131213		XLOC_007697	-	uncharacterized LOC105500239	ncRNA	-1571
MACS_peak_188	chr2	90380025	90389087	+	69.13	NA	Intergenic	Intergenic	-746649	NR_136329	101927050	Hs.578075	NR_136329		LOC101927050	-	lysine methyltransferase 2C pseudogene	pseudo	-9062
MACS_peak_258	chr22	14299211	14299919	+	69.11	NA	Intergenic	ALR/Alpha|Satellite|centr	-1228594	NM_001005239	81061	Hs.554706	NM_001005239	ENSG00000130538	OR11H1	OR11H12|OR22-1	olfactory receptor family 11 subfamily H member 1	protein-coding	-708
MACS_peak_314	chr4	51139249	51140823	+	69.05	NA	Intergenic	ALR/Alpha|Satellite|centr	-702964	NM_015115	23142	Hs.605388	NM_015115	ENSG00000109184	DCUN1D4	-	defective in cullin neddylation 1 domain containing 4	protein-coding	-1574
MACS_peak_385	chr9	43495643	43497919	+	69	NA	Intergenic	ALR/Alpha|Satellite|centr	708381	NR_131213	105500239		NR_131213		XLOC_007697	-	uncharacterized LOC105500239	ncRNA	-2276
MACS_peak_138	chr17	23042899	23044644	+	68.77	NA	Intergenic	ALR/Alpha|Satellite|centr	520660	NM_001190452	100462977	Hs.740185	NM_001190452	ENSG00000256618	MTRNR2L1	HN1	MT-RNR2 like 1	protein-coding	-1745
MACS_peak_434	chr9	44765419	44766596	+	68.74	NA	Intergenic	ALR/Alpha|Satellite|centr	1977607	NR_131213	105500239		NR_131213		XLOC_007697	-	uncharacterized LOC105500239	ncRNA	-1177
MACS_peak_406	chr9	43840349	43841639	+	68.73	NA	Intergenic	ALR/Alpha|Satellite|centr	1052594	NR_131213	105500239		NR_131213		XLOC_007697	-	uncharacterized LOC105500239	ncRNA	-1290
MACS_peak_265	chr22	14707243	14708201	+	68.66	NA	Intergenic	ALR/Alpha|Satellite|centr	-820437	NM_001005239	81061	Hs.554706	NM_001005239	ENSG00000130538	OR11H1	OR11H12|OR22-1	olfactory receptor family 11 subfamily H member 1	protein-coding	-958
MACS_peak_74	chr14	17499790	17500224	+	68.53	NA	Intergenic	ALR/Alpha|Satellite|centr	-1101110	NM_001013354	440153	Hs.534880	NM_001013354	ENSG00000257115	OR11H12	-	olfactory receptor family 11 subfamily H member 12	protein-coding	-434
MACS_peak_126	chr15	21107150	21109059	+	68.48	NA	Intergenic	(TGGCTTGGC)n|Simple_repeat|Simple_repeat	104827	NR_145444	654499		NR_145444		FAM30C	HsT16041|KIAA0125P2	family with sequence similarity 30 member C	ncRNA	-1909
MACS_peak_232	chr21	10668755	10674657	+	68.43	NA	Intergenic	(TTCCA)n|Simple_repeat|Simple_repeat	150192	NM_199261	7179	Hs.122986	NM_199259	ENSG00000274391	TPTE	CT44|PTEN2	transmembrane phosphatase with tensin homology	protein-coding	-5902
MACS_peak_275	chr22	15727146	15728576	+	68.4	NA	Intergenic	L1PA7|LINE|L1	-18813	NR_132385	106146148	Hs.435289	NR_132385	ENSG00000225255	LINC01297	LA16c-83F12.6	long intergenic non-protein coding RNA 1297	ncRNA	-1430
MACS_peak_136	chr17	22920110	22921395	+	68.3	NA	Intergenic	ALR/Alpha|Satellite|centr	397641	NM_001190452	100462977	Hs.740185	NM_001190452	ENSG00000256618	MTRNR2L1	HN1	MT-RNR2 like 1	protein-coding	-1285
MACS_peak_64	chr13	17878886	17879916	+	68.16	NA	Intergenic	ALR/Alpha|Satellite|centr	-315896	NR_027278	26080	Hs.448583	NR_027278	ENSG00000279516	FAM230C	LINC00281|NCRNA00281	family with sequence similarity 230 member C	ncRNA	-1030
MACS_peak_203	chr2	92846571	92848192	+	67.96	NA	Intergenic	ALR/Alpha|Satellite|centr	906248	NR_027714	440888	Hs.730239	NM_001032412		ACTR3BP2	FKSG73	ACTR3B pseudogene 2	pseudo	-1621
MACS_peak_277	chr22	15845634	15847404	+	67.81	NA	Intergenic	L1M1|LINE|L1	-25635	NR_133911	106480334	Hs.643607	NR_133911	ENSG00000232775	BMS1P22	-	BMS1, ribosome biogenesis factor pseudogene 22	pseudo	-1770
MACS_peak_329	chr5	49402830	49404018	+	67.56	NA	Intergenic	ALR/Alpha|Satellite|centr	1037976	NM_198449	133418	Hs.561411	NM_198449	ENSG00000170571	EMB	GP70	embigin	protein-coding	-1188
MACS_peak_141	chr17	23859593	23860594	+	67.45	NA	Intergenic	ALR/Alpha|Satellite|centr	1336982	NM_001190452	100462977	Hs.740185	NM_001190452	ENSG00000256618	MTRNR2L1	HN1	MT-RNR2 like 1	protein-coding	-1001
MACS_peak_411	chr9	43940049	43941218	+	67.39	NA	Intergenic	ALR/Alpha|Satellite|centr	1152233	NR_131213	105500239		NR_131213		XLOC_007697	-	uncharacterized LOC105500239	ncRNA	-1169
MACS_peak_242	chr21	12568922	12569857	+	67.39	NA	Intergenic	ALR/Alpha|Satellite|centr	-468777	NR_026916	149992	Hs.558645	NM_153773		ANKRD30BP2	C21orf99|CT85|CTSP-1|CTSP1	ankyrin repeat domain 30B pseudogene 2	pseudo	-935
MACS_peak_33	chr11	52878004	52879619	+	67.38	NA	Intergenic	ALR/Alpha|Satellite|centr	1725187	NM_001004703	119749	Hs.553564	NM_001004703	ENSG00000185926	OR4C46	-	olfactory receptor family 4 subfamily C member 46	protein-coding	-1615
MACS_peak_422	chr9	44144226	44145468	+	67.37	NA	Intergenic	ALR/Alpha|Satellite|centr	1356447	NR_131213	105500239		NR_131213		XLOC_007697	-	uncharacterized LOC105500239	ncRNA	-1242
MACS_peak_281	chr3	90856671	90858126	+	67.31	NA	Intergenic	ALR/Alpha|Satellite|centr	1749874	NM_182644	2042	Hs.123642	NM_005233	ENSG00000044524	EPHA3	EK4|ETK|ETK1|HEK|HEK4|TYRO4	EPH receptor A3	protein-coding	-1455
MACS_peak_270	chr22	15664563	15666517	+	67.31	NA	Intergenic	Intergenic	-24486	NM_001136213	23784	Hs.581075	NM_001004053	ENSG00000198062	POTEH	A26C3|ACTBL1|CT104.7|POTE22	POTE ankyrin domain family member H	protein-coding	-1954
MACS_peak_221	chr21	7955476	7961589	+	67.26	NA	Intergenic	ALR/Alpha|Satellite|centr	-128900	NM_001330065	102723475		NM_001330065	ENSG00000276289	KCNE1B	-	potassium voltage-gated channel subfamily E regulatory subunit 1B	protein-coding	-6113
MACS_peak_305	chr4	50122098	50123249	+	67.17	NA	Intergenic	ALR/Alpha|Satellite|centr	1136031	NM_001286791	80157	Hs.479703	NM_025087	ENSG00000109182	CWH43	CWH43-C|PGAP2IP	cell wall biogenesis 43 C-terminal homolog	protein-coding	-1151
MACS_peak_328	chr5	49256142	49257362	+	67	NA	Intergenic	ALR/Alpha|Satellite|centr	1184648	NM_198449	133418	Hs.561411	NM_198449	ENSG00000170571	EMB	GP70	embigin	protein-coding	-1220
MACS_peak_436	chr9	45204899	45205805	+	66.97	NA	Intergenic	ALR/Alpha|Satellite|centr	2416952	NR_131213	105500239		NR_131213		XLOC_007697	-	uncharacterized LOC105500239	ncRNA	-906
MACS_peak_62	chr13	17704115	17705181	+	66.93	NA	Intergenic	ALR/Alpha|Satellite|centr	-490649	NR_027278	26080	Hs.448583	NR_027278	ENSG00000279516	FAM230C	LINC00281|NCRNA00281	family with sequence similarity 230 member C	ncRNA	-1066
MACS_peak_444	chrY	11098433	11101045	+	66.9	NA	Intergenic	GSATII|Satellite|centr	1188941	NR_001540	252955	Hs.522846	NR_001540	ENSG00000239225	TTTY23	NCRNA00148|TTTY23B	testis-specific transcript, Y-linked 23 (non-protein coding)	ncRNA	-2612
MACS_peak_142	chr17	24718262	24718920	+	66.83	NA	Intergenic	ALR/Alpha|Satellite|centr	2195480	NM_001190452	100462977	Hs.740185	NM_001190452	ENSG00000256618	MTRNR2L1	HN1	MT-RNR2 like 1	protein-coding	-658
MACS_peak_285	chr3	90927136	90927644	+	66.83	NA	Intergenic	ALR/Alpha|Satellite|centr	1819866	NM_182644	2042	Hs.123642	NM_005233	ENSG00000044524	EPHA3	EK4|ETK|ETK1|HEK|HEK4|TYRO4	EPH receptor A3	protein-coding	-508
MACS_peak_165	chr19	27044248	27045936	+	66.77	NA	Intergenic	ALR/Alpha|Satellite|centr	-748339	NR_110688	101927151	Hs.567934	NR_110687	ENSG00000267575	LOC101927151	-	uncharacterized LOC101927151	ncRNA	-1688
MACS_peak_159	chr19	25491094	25492075	+	66.7	NA	Intergenic	ALR/Alpha|Satellite|centr	-1328137	NR_003603	100101266	Hs.149312	NR_003603	ENSG00000268442	HAVCR1P1	-	hepatitis A virus cellular receptor 1 pseudogene 1	pseudo	-981
MACS_peak_166	chr19	27119756	27121516	+	66.62	NA	Intergenic	ALR/Alpha|Satellite|centr	-672795	NR_110688	101927151	Hs.567934	NR_110687	ENSG00000267575	LOC101927151	-	uncharacterized LOC101927151	ncRNA	-1760
MACS_peak_171	chr19	37297359	37303659	+	66.6	NA	Intergenic	SST1|Satellite|centr	-12328	NR_138103	284459	Hs.640243	NM_181786	ENSG00000181666	HKR1	ZNF875	HKR1, GLI-Kruppel zinc finger family member	protein-coding	-6300
MACS_peak_177	chr19	47941995	47944136	+	66.42	NA	Intergenic	L1P4|LINE|L1	-1857	NR_004437	100126800	Hs.707967	NR_004437		SNAR-A12	SNAR-A53102747	small ILF3/NF90-associated RNA A12	snRNA	-2141
MACS_peak_418	chr9	44081084	44082661	+	66.19	NA	Intergenic	ALR/Alpha|Satellite|centr	1293472	NR_131213	105500239		NR_131213		XLOC_007697	-	uncharacterized LOC105500239	ncRNA	-1577
MACS_peak_307	chr4	50218985	50220974	+	66.08	NA	Intergenic	ALR/Alpha|Satellite|centr	1233337	NM_001286791	80157	Hs.479703	NM_025087	ENSG00000109182	CWH43	CWH43-C|PGAP2IP	cell wall biogenesis 43 C-terminal homolog	protein-coding	-1989
MACS_peak_252	chr22	13394501	13395482	+	66.05	NA	Intergenic	ALR/Alpha|Satellite|centr	1497585	NR_110761	102723769	Hs.652926	NR_110761		LOC102723769	-	uncharacterized LOC102723769	ncRNA	-981
MACS_peak_288	chr3	91846328	91847504	+	65.95	NA	Intergenic	ALR/Alpha|Satellite|centr	2127165	NM_001314077	5627	Hs.64016	NM_000313	ENSG00000184500	PROS1	PROS|PS21|PS22|PS23|PS24|PS25|PSA|THPH5|THPH6	protein S	protein-coding	-1176
MACS_peak_283	chr3	90881062	90882288	+	65.86	NA	Intergenic	ALR/Alpha|Satellite|centr	1774151	NM_182644	2042	Hs.123642	NM_005233	ENSG00000044524	EPHA3	EK4|ETK|ETK1|HEK|HEK4|TYRO4	EPH receptor A3	protein-coding	-1226
MACS_peak_323	chr5	48360005	48360418	+	65.77	NA	Intergenic	ALR/Alpha|Satellite|centr	2081189	NM_198449	133418	Hs.561411	NM_198449	ENSG00000170571	EMB	GP70	embigin	protein-coding	-413
MACS_peak_115	chr14	19380969	19382924	+	65.67	NA	Intergenic	Intergenic	-39080	NR_046571	100852406	Hs.96459	NR_046571		POTEH-AS1	LA16c-3G11.5	POTEH antisense RNA 1	ncRNA	-1955
MACS_peak_5	chr1	122663738	122664107	+	65.62	NA	Intergenic	ALR/Alpha|Satellite|centr	1144810	NR_003955	647121	Hs.697682	NR_003955	ENSG00000231752	EMBP1	-	embigin pseudogene 1	pseudo	-369
MACS_peak_16	chr11	1098408	1099595	+	65.42	NA	exon (NM_002457, exon 42 of 61)	exon (NM_002457, exon 42 of 61)	24126	NM_002457	4583	Hs.315	NM_002457		MUC2	MLP|MUC-2|SMUC	mucin 2, oligomeric mucus/gel-forming	protein-coding	-1187
MACS_peak_144	chr17	25771336	25771767	+	65.29	NA	Intergenic	ALR/Alpha|Satellite|centr	1317690	NR_135673	105371703	Hs.649918	NR_135673		LOC105371703	-	uncharacterized LOC105371703	ncRNA	-431
MACS_peak_206	chr2	93119675	93120442	+	65.23	NA	Intergenic	ALR/Alpha|Satellite|centr	1088361	NR_146108	728034		NR_146105		BMS1P14	-	BMS1, ribosome biogenesis factor pseudogene 14	pseudo	-767
MACS_peak_193	chr2	92411286	92413448	+	64.98	NA	Intergenic	ALR/Alpha|Satellite|centr	471234	NR_027714	440888	Hs.730239	NM_001032412		ACTR3BP2	FKSG73	ACTR3B pseudogene 2	pseudo	-2162
MACS_peak_359	chr7	59637633	59638475	+	64.91	NA	Intergenic	ALR/Alpha|Satellite|centr	2187877	NM_001159279	441234	Hs.533121	NM_001159279	ENSG00000182111	ZNF716	-	zinc finger protein 716	protein-coding	-842
MACS_peak_156	chr19	15931445	15932951	+	64.89	NA	intron (NM_021187, intron 1 of 11)	intron (NM_021187, intron 1 of 11)	2668	NM_001128932	57834	Hs.187393	NM_021187	ENSG00000171903	CYP4F11	CYPIVF11	cytochrome P450 family 4 subfamily F member 11	protein-coding	-1506
MACS_peak_380	chr9	43399172	43400223	+	64.82	NA	Intergenic	ALR/Alpha|Satellite|centr	611297	NR_131213	105500239		NR_131213		XLOC_007697	-	uncharacterized LOC105500239	ncRNA	-1051
MACS_peak_233	chr21	10735643	10739842	+	64.82	NA	Intergenic	(TCCAT)n|Simple_repeat|Simple_repeat	216228	NM_199261	7179	Hs.122986	NM_199259	ENSG00000274391	TPTE	CT44|PTEN2	transmembrane phosphatase with tensin homology	protein-coding	-4199
MACS_peak_82	chr14	18050232	18051151	+	64.71	NA	Intergenic	ALR/Alpha|Satellite|centr	-550426	NM_001013354	440153	Hs.534880	NM_001013354	ENSG00000257115	OR11H12	-	olfactory receptor family 11 subfamily H member 12	protein-coding	-919
MACS_peak_428	chr9	44413894	44415774	+	64.62	NA	Intergenic	ALR/Alpha|Satellite|centr	1626434	NR_131213	105500239		NR_131213		XLOC_007697	-	uncharacterized LOC105500239	ncRNA	-1880
MACS_peak_162	chr19	26324429	26325372	+	64.62	NA	Intergenic	ALR/Alpha|Satellite|centr	-1468531	NR_110688	101927151	Hs.567934	NR_110687	ENSG00000267575	LOC101927151	-	uncharacterized LOC101927151	ncRNA	-943
MACS_peak_244	chr21	12743488	12744298	+	64.62	NA	Intergenic	ALR/Alpha|Satellite|centr	-294273	NR_026916	149992	Hs.558645	NM_153773		ANKRD30BP2	C21orf99|CT85|CTSP-1|CTSP1	ankyrin repeat domain 30B pseudogene 2	pseudo	-810
MACS_peak_251	chr22	11615596	11617998	+	64.55	NA	Intergenic	AluYk3|SINE|Alu	-280609	NR_110761	102723769	Hs.652926	NR_110761		LOC102723769	-	uncharacterized LOC102723769	ncRNA	-2402
MACS_peak_72	chr14	17295071	17296501	+	64.51	NA	Intergenic	ALR/Alpha|Satellite|centr	-1305331	NM_001013354	440153	Hs.534880	NM_001013354	ENSG00000257115	OR11H12	-	olfactory receptor family 11 subfamily H member 12	protein-coding	-1430
MACS_peak_37	chr11	53024056	53025114	+	64.46	NA	Intergenic	ALR/Alpha|Satellite|centr	1579413	NM_001004703	119749	Hs.553564	NM_001004703	ENSG00000185926	OR4C46	-	olfactory receptor family 4 subfamily C member 46	protein-coding	-1058
MACS_peak_390	chr9	43577690	43579543	+	64.39	NA	Intergenic	ALR/Alpha|Satellite|centr	790216	NR_131213	105500239		NR_131213		XLOC_007697	-	uncharacterized LOC105500239	ncRNA	-1853
MACS_peak_335	chr6	58948858	58949940	+	64.28	NA	Intergenic	ALR/Alpha|Satellite|centr	-987953	NR_125728	106660612	Hs.561539	NR_125727	ENSG00000215190	LINC00680	-	long intergenic non-protein coding RNA 680	ncRNA	-1082
MACS_peak_341	chr7	58234436	58235405	+	64.22	NA	Intergenic	ALR/Alpha|Satellite|centr	784743	NM_001159279	441234	Hs.533121	NM_001159279	ENSG00000182111	ZNF716	-	zinc finger protein 716	protein-coding	-969
MACS_peak_431	chr9	44595095	44596792	+	64.19	NA	Intergenic	ALR/Alpha|Satellite|centr	1807543	NR_131213	105500239		NR_131213		XLOC_007697	-	uncharacterized LOC105500239	ncRNA	-1697
MACS_peak_169	chr19	37283346	37286562	+	64.11	NA	Intergenic	SST1|Satellite|centr	-15944	NR_029390	284412	Hs.635932	NR_029390		LOC284412	-	uncharacterized LOC284412	ncRNA	-3216
MACS_peak_133	chr17	22845376	22846964	+	64.1	NA	Intergenic	ALR/Alpha|Satellite|centr	323059	NM_001190452	100462977	Hs.740185	NM_001190452	ENSG00000256618	MTRNR2L1	HN1	MT-RNR2 like 1	protein-coding	-1588
MACS_peak_202	chr2	92823452	92824835	+	64.08	NA	Intergenic	ALR/Alpha|Satellite|centr	883010	NR_027714	440888	Hs.730239	NM_001032412		ACTR3BP2	FKSG73	ACTR3B pseudogene 2	pseudo	-1383
MACS_peak_421	chr9	44112677	44114023	+	64.07	NA	Intergenic	ALR/Alpha|Satellite|centr	1324950	NR_131213	105500239		NR_131213		XLOC_007697	-	uncharacterized LOC105500239	ncRNA	-1346
MACS_peak_157	chr19	24875089	24876589	+	64.03	NA	Intergenic	ALR/Alpha|Satellite|centr	-712392	NR_003603	100101266	Hs.149312	NR_003603	ENSG00000268442	HAVCR1P1	-	hepatitis A virus cellular receptor 1 pseudogene 1	pseudo	-1500
MACS_peak_200	chr2	92730214	92731750	+	63.97	NA	Intergenic	ALR/Alpha|Satellite|centr	789849	NR_027714	440888	Hs.730239	NM_001032412		ACTR3BP2	FKSG73	ACTR3B pseudogene 2	pseudo	-1536
MACS_peak_13	chr10	38929725	38932477	+	63.89	NA	Intergenic	AluSc8|SINE|Alu	234505	NR_045000	399746	Hs.742607	NR_045000		ACTR3BP5	FKSG74	ACTR3B pseudogene 5	pseudo	-2752
MACS_peak_199	chr2	92635809	92637926	+	63.83	NA	Intergenic	ALR/Alpha|Satellite|centr	695734	NR_027714	440888	Hs.730239	NM_001032412		ACTR3BP2	FKSG73	ACTR3B pseudogene 2	pseudo	-2117
MACS_peak_216	chr20	28897379	28906377	+	63.79	NA	Intergenic	ALR/Alpha|Satellite|centr	-178512	NR_132316	102723316		NR_132316		FRG1DP	-	FSHD region gene 1 family member D, pseudogene	pseudo	-8998
MACS_peak_123	chr14	19676291	19678173	+	63.71	NA	Intergenic	Intergenic	37100	NM_001197287	79334	Hs.554706	NM_001197287	ENSG00000258453	OR11H2	C14orf15|OR11H13|OR11H2P|OR11H8P	olfactory receptor family 11 subfamily H member 2	protein-coding	-1882
MACS_peak_296	chr4	49139085	49141224	+	63.48	NA	Intergenic	(TCCAT)n|Simple_repeat|Simple_repeat	153512	NM_001286791	80157	Hs.479703	NM_025087	ENSG00000109182	CWH43	CWH43-C|PGAP2IP	cell wall biogenesis 43 C-terminal homolog	protein-coding	-2139
MACS_peak_250	chr22	11565041	11568994	+	63.43	NA	Intergenic	L1PA7|LINE|L1	-330389	NR_110761	102723769	Hs.652926	NR_110761		LOC102723769	-	uncharacterized LOC102723769	ncRNA	-3953
MACS_peak_413	chr9	44015508	44017359	+	63.3	NA	Intergenic	ALR/Alpha|Satellite|centr	1228033	NR_131213	105500239		NR_131213		XLOC_007697	-	uncharacterized LOC105500239	ncRNA	-1851
MACS_peak_32	chr11	52839463	52840642	+	63.25	NA	Intergenic	ALR/Alpha|Satellite|centr	1763946	NM_001004703	119749	Hs.553564	NM_001004703	ENSG00000185926	OR4C46	-	olfactory receptor family 4 subfamily C member 46	protein-coding	-1179
MACS_peak_386	chr9	43529529	43531935	+	63.24	NA	Intergenic	ALR/Alpha|Satellite|centr	742332	NR_131213	105500239		NR_131213		XLOC_007697	-	uncharacterized LOC105500239	ncRNA	-2406
MACS_peak_306	chr4	50138588	50141051	+	63.2	NA	Intergenic	ALR/Alpha|Satellite|centr	1153177	NM_001286791	80157	Hs.479703	NM_025087	ENSG00000109182	CWH43	CWH43-C|PGAP2IP	cell wall biogenesis 43 C-terminal homolog	protein-coding	-2463
MACS_peak_128	chr16	32805046	32808477	+	63.13	NA	Intergenic	(TTCAT)n|Simple_repeat|Simple_repeat	78381	NR_003083	386757	Hs.433146	NM_198857	ENSG00000214617	SLC6A10P	CT-2|CT2|SLC6A10|SLC6A10pA	solute carrier family 6 member 10, pseudogene	pseudo	-3431
MACS_peak_60	chr13	17629228	17630940	+	62.8	NA	Intergenic	ALR/Alpha|Satellite|centr	-565213	NR_027278	26080	Hs.448583	NR_027278	ENSG00000279516	FAM230C	LINC00281|NCRNA00281	family with sequence similarity 230 member C	ncRNA	-1712
MACS_peak_400	chr9	43728624	43730283	+	62.48	NA	Intergenic	ALR/Alpha|Satellite|centr	941053	NR_131213	105500239		NR_131213		XLOC_007697	-	uncharacterized LOC105500239	ncRNA	-1659
MACS_peak_69	chr14	17096850	17097952	+	62.28	NA	Intergenic	ALR/Alpha|Satellite|centr	-1503716	NM_001013354	440153	Hs.534880	NM_001013354	ENSG00000257115	OR11H12	-	olfactory receptor family 11 subfamily H member 12	protein-coding	-1102
MACS_peak_316	chr4	190067063	190070164	+	62.26	NA	TTS (NR_121644)	TTS (NR_121644)	4111	NR_121644	100419743		NR_121644	ENSG00000281591	DBET	DBE-T|DUX4L30	D4Z4 binding element transcript (non-protein coding)	ncRNA	-3101
MACS_peak_83	chr14	18070213	18071155	+	62.2	NA	Intergenic	ALR/Alpha|Satellite|centr	-530433	NM_001013354	440153	Hs.534880	NM_001013354	ENSG00000257115	OR11H12	-	olfactory receptor family 11 subfamily H member 12	protein-coding	-942
MACS_peak_1	chr1	2756025	2760398	+	62.18	NA	intron (NM_001242672, intron 4 of 6).2	intron (NM_001242672, intron 4 of 6).2	31454	NM_001242672	100287898	Hs.632363	NM_001242672	ENSG00000215912	TTC34	-	tetratricopeptide repeat domain 34	protein-coding	-4373
MACS_peak_266	chr22	14745336	14746363	+	62.13	NA	Intergenic	ALR/Alpha|Satellite|centr	-782310	NM_001005239	81061	Hs.554706	NM_001005239	ENSG00000130538	OR11H1	OR11H12|OR22-1	olfactory receptor family 11 subfamily H member 1	protein-coding	-1027
MACS_peak_419	chr9	44094314	44096681	+	62.1	NA	Intergenic	ALR/Alpha|Satellite|centr	1307097	NR_131213	105500239		NR_131213		XLOC_007697	-	uncharacterized LOC105500239	ncRNA	-2367
MACS_peak_28	chr11	52166777	52167907	+	62.1	NA	Intergenic	ALR/Alpha|Satellite|centr	1758195	NR_024504	646813	Hs.684179	NR_024504		LOC646813	-	DExH-box helicase 9 pseudogene	pseudo	-1130
MACS_peak_267	chr22	14882029	14882849	+	62.05	NA	Intergenic	ALR/Alpha|Satellite|centr	-645720	NM_001005239	81061	Hs.554706	NM_001005239	ENSG00000130538	OR11H1	OR11H12|OR22-1	olfactory receptor family 11 subfamily H member 1	protein-coding	-820
MACS_peak_321	chr5	47898330	47899291	+	61.98	NA	Intergenic	ALR/Alpha|Satellite|centr	-2202692	NM_021072	348980	Hs.353176	NM_021072	ENSG00000164588	HCN1	BCNG-1|BCNG1|EIEE24|HAC-2	hyperpolarization activated cyclic nucleotide gated potassium channel 1	protein-coding	-961
MACS_peak_23	chr11	51613655	51614618	+	61.74	NA	Intergenic	ALR/Alpha|Satellite|centr	1204989	NR_024504	646813	Hs.684179	NR_024504		LOC646813	-	DExH-box helicase 9 pseudogene	pseudo	-963
MACS_peak_398	chr9	43684855	43687572	+	61.62	NA	Intergenic	ALR/Alpha|Satellite|centr	897813	NR_131213	105500239		NR_131213		XLOC_007697	-	uncharacterized LOC105500239	ncRNA	-2717
MACS_peak_394	chr9	43630557	43632245	+	61.58	NA	Intergenic	ALR/Alpha|Satellite|centr	843001	NR_131213	105500239		NR_131213		XLOC_007697	-	uncharacterized LOC105500239	ncRNA	-1688
MACS_peak_355	chr7	59362423	59363427	+	61.47	NA	Intergenic	ALR/Alpha|Satellite|centr	1912748	NM_001159279	441234	Hs.533121	NM_001159279	ENSG00000182111	ZNF716	-	zinc finger protein 716	protein-coding	-1004
MACS_peak_348	chr7	58770805	58771667	+	61.38	NA	Intergenic	ALR/Alpha|Satellite|centr	1321059	NM_001159279	441234	Hs.533121	NM_001159279	ENSG00000182111	ZNF716	-	zinc finger protein 716	protein-coding	-862
MACS_peak_237	chr21	12242104	12242651	+	61.25	NA	Intergenic	ALR/Alpha|Satellite|centr	-795789	NR_026916	149992	Hs.558645	NM_153773		ANKRD30BP2	C21orf99|CT85|CTSP-1|CTSP1	ankyrin repeat domain 30B pseudogene 2	pseudo	-547
MACS_peak_87	chr14	18918103	18919666	+	61.14	NA	Intergenic	REP522|Satellite|telo	-48550	NM_001145442	641455	Hs.654289	NM_001145442	ENSG00000222036	POTEM	ACT|P704P|POTE14beta	POTE ankyrin domain family member M	protein-coding	-1563
MACS_peak_132	chr17	22843132	22844385	+	61.11	NA	Intergenic	ALR/Alpha|Satellite|centr	320647	NM_001190452	100462977	Hs.740185	NM_001190452	ENSG00000256618	MTRNR2L1	HN1	MT-RNR2 like 1	protein-coding	-1253
MACS_peak_81	chr14	17949564	17951004	+	61.07	NA	Intergenic	ALR/Alpha|Satellite|centr	-650833	NM_001013354	440153	Hs.534880	NM_001013354	ENSG00000257115	OR11H12	-	olfactory receptor family 11 subfamily H member 12	protein-coding	-1440
MACS_peak_336	chr6	160638334	160640294	+	61.04	NA	exon (NM_005577, exon 7 of 40)	exon (NM_005577, exon 7 of 40)	27061	NM_005577	4018	Hs.520120	NM_005577	ENSG00000198670	LPA	AK38|APOA|LP	lipoprotein(a)	protein-coding	-1960
MACS_peak_175	chr19	47937095	47938437	+	60.94	NA	Intergenic	L1P4|LINE|L1	-1775	NR_024218	100170219	Hs.560634	NR_024218		SNAR-C4	-	small ILF3/NF90-associated RNA C4	snRNA	-1342
MACS_peak_377	chr8	45815722	45816548	+	60.89	NA	Intergenic	ALR/Alpha|Satellite|centr	801508	NR_146077	389652		NR_146077	ENSG00000248498	ASNSP1	ASNSL1	asparagine synthetase pseudogene 1	pseudo	-826
MACS_peak_342	chr7	58374970	58375808	+	60.86	NA	Intergenic	ALR/Alpha|Satellite|centr	925212	NM_001159279	441234	Hs.533121	NM_001159279	ENSG00000182111	ZNF716	-	zinc finger protein 716	protein-coding	-838
MACS_peak_192	chr2	92377665	92379222	+	60.82	NA	Intergenic	ALR/Alpha|Satellite|centr	437310	NR_027714	440888	Hs.730239	NM_001032412		ACTR3BP2	FKSG73	ACTR3B pseudogene 2	pseudo	-1557
MACS_peak_137	chr17	22992247	22993817	+	60.82	NA	Intergenic	ALR/Alpha|Satellite|centr	469921	NM_001190452	100462977	Hs.740185	NM_001190452	ENSG00000256618	MTRNR2L1	HN1	MT-RNR2 like 1	protein-coding	-1570
MACS_peak_227	chr21	9097326	9101671	+	60.77	NA	intron (NR_038329, intron 2 of 2)	CER|Satellite|Satellite	30263	NR_038328	100132288	Hs.487562	NM_174948	ENSG00000188681	TEKT4P2	MAFIPL|TEKT4P	tektin 4 pseudogene 2	pseudo	-4345
MACS_peak_207	chr2	93563945	93564527	+	60.69	NA	Intergenic	ALR/Alpha|Satellite|centr	644183	NR_146108	728034		NR_146105		BMS1P14	-	BMS1, ribosome biogenesis factor pseudogene 14	pseudo	-582
MACS_peak_71	chr14	17267043	17267887	+	60.66	NA	Intergenic	ALR/Alpha|Satellite|centr	-1333652	NM_001013354	440153	Hs.534880	NM_001013354	ENSG00000257115	OR11H12	-	olfactory receptor family 11 subfamily H member 12	protein-coding	-844
MACS_peak_372	chr7	148331082	148331953	+	60.56	NA	intron (NM_014141, intron 21 of 23)	intron (NM_014141, intron 21 of 23)	-259048	NM_145304	202865	Hs.352212	NM_145304	ENSG00000170279	C7orf33	-	chromosome 7 open reading frame 33	protein-coding	-871
MACS_peak_39	chr11	53078616	53079755	+	60.54	NA	Intergenic	ALR/Alpha|Satellite|centr	1524813	NM_001004703	119749	Hs.553564	NM_001004703	ENSG00000185926	OR4C46	-	olfactory receptor family 4 subfamily C member 46	protein-coding	-1139
MACS_peak_410	chr9	43924496	43925955	+	60.47	NA	Intergenic	ALR/Alpha|Satellite|centr	1136825	NR_131213	105500239		NR_131213		XLOC_007697	-	uncharacterized LOC105500239	ncRNA	-1459
MACS_peak_109	chr14	19262332	19264311	+	60.41	NA	Intergenic	Intergenic	-38383	NR_133911	106480334	Hs.643607	NR_133911	ENSG00000232775	BMS1P22	-	BMS1, ribosome biogenesis factor pseudogene 22	pseudo	-1979
MACS_peak_204	chr2	92912649	92913524	+	60.31	NA	Intergenic	ALR/Alpha|Satellite|centr	971953	NR_027714	440888	Hs.730239	NM_001032412		ACTR3BP2	FKSG73	ACTR3B pseudogene 2	pseudo	-875
MACS_peak_376	chr8	44594022	44594925	+	60.16	NA	Intergenic	ALR/Alpha|Satellite|centr	1302031	NM_001002920	340441	Hs.531579	NM_001002920	ENSG00000188877	POTEA	A26A1|CT104.3|POTE-8|POTE8	POTE ankyrin domain family member A	protein-coding	-903
MACS_peak_362	chr7	59832598	59833506	+	60.16	NA	Intergenic	ALR/Alpha|Satellite|centr	2382875	NM_001159279	441234	Hs.533121	NM_001159279	ENSG00000182111	ZNF716	-	zinc finger protein 716	protein-coding	-908
MACS_peak_150	chr19	878316	879953	+	60.1	NA	intron (NM_005481, intron 8 of 15)	(CCCCAG)n|Simple_repeat|Simple_repeat	14084	NM_005481	10025	Hs.365207	NM_005481	ENSG00000175221	MED16	DRIP92|THRAP5|TRAP95	mediator complex subunit 16	protein-coding	-1637
MACS_peak_425	chr9	44255311	44256773	+	60.04	NA	Intergenic	ALR/Alpha|Satellite|centr	1467642	NR_131213	105500239		NR_131213		XLOC_007697	-	uncharacterized LOC105500239	ncRNA	-1462
MACS_peak_90	chr14	18976516	18978689	+	60.04	NA	exon (NM_001145442, exon 5 of 11)	exon (NM_001145442, exon 5 of 11)	3191	NR_110505	100508046	Hs.433218	NR_110505	ENSG00000275563	LOC100508046	-	uncharacterized LOC100508046	ncRNA	-2173
